# Supplementary material for: MicroRNA-1291 Is Associated With Locoregional Metastases in Patients With Early-Stage Breast Cancer
Source: Front Genet. 2020 Dec 2;11:562114. doi: 10.3389/fgene.2020.562114 (PMC7738477; doi:10.3389/fgene.2020.562114)
Supplement: Supplementary file 1 [file Data_Sheet_1.CSV]

Sample ID	Total	miRNAs	Genome	Outmapped	Unmapped
1	6,845,478	3,902	1,163,930	227,106	5,450,540
2	2,547,946	622	634,760	53,552	1,859,012
3	4,817,958	4,259	1,297,544	101,968	3,414,187
4	3,465,468	3,140	940,011	78,192	2,444,125
5	4,420,130	4,707	799,946	112,080	3,503,397
6	3,000,400	3,492	568,042	75,295	2,353,571
7	1,325,520	787	317,742	30,210	976,781
8	3,810,252	4,314	1,303,079	67,577	2,435,282
9	2,966,300	3,097	315,921	87,360	2,559,922
10	2,038,170	1,033	663,150	37,098	1,336,889
11	1,655,274	866	416,769	37,129	1,200,510
12	4,610,002	2,008	1,214,401	95,021	3,298,572
13	3,698,156	1,055	594,287	108,598	2,994,216
14	6,569,020	4,161	1,822,568	156,496	4,585,795
15	17,179,680	8,349	4,252,617	516,749	12,401,965
16	1,987,570	605	483,347	43,605	1,460,013
17	334,308	102	73,959	10,410	249,837
18	8,711,868	5,149	2,892,367	162,802	5,651,550
19	986,521	69	198,625	22,847	764,980
20	842,578	181	252,795	18,278	571,324
21	885,526	75	129,251	23,442	732,758
22	599,635	176	193,426	12,587	393,446
23	2,921,691	950	800,493	63,607	2,056,641
24	3,988,704	833	1,308,473	72,344	2,607,054
25	3,282,043	953	740,767	83,831	2,456,492
26	3,822,061	1,054	966,911	77,061	2,777,035
27	5,115,928	738	925,376	125,694	4,064,120
28	4,558,094	1,241	1,225,316	93,283	3,238,254
29	3,219,616	587	1,010,057	77,314	2,131,658
30	3,970,368	1,320	1,163,061	92,598	2,713,389
31	3,196,954	985	839,779	94,248	2,261,942
32	1,575,282	285	397,744	34,140	1,143,113
33	3,788,100	917	832,811	118,175	2,836,197
34	1,846,705	608	564,458	35,886	1,245,753
35	5,126,873	3,097	1,026,229	118,829	3,978,718
36	4,095,843	1,897	1,316,221	86,109	2,691,616
37	22,242,994	15,338	4,386,106	553,088	17,288,462
38	4,286,549	1,357	1,112,021	98,368	3,074,803
39	2,525,145	539	537,737	59,606	1,927,263
40	4,371,937	1,708	1,332,788	82,011	2,955,430
41	17,987,400	9,917	3,973,120	462,144	13,542,219
42	1,010,765	163	292,916	19,378	698,308
43	1,977,994	1,145	135,492	55,241	1,786,116
44	824,534	56	65,458	21,253	737,767
45	3,519,110	417	679,124	99,385	2,740,184
46	1,904,897	491	566,759	44,142	1,293,505
47	2,539,450	546	737,466	72,058	1,729,380
48	5,126,873	3,097	1,026,229	118,829	3,978,718
49	683,898	166	113,066	22,827	547,839
50	4,036,418	1,392	1,205,499	79,227	2,750,300
51	1,380,078	520	191,003	34,468	1,154,087
52	3,298,628	913	731,188	79,562	2,486,965
53	937,018	113	123,628	25,212	788,065
54	1,070,562	207	284,001	24,377	761,977
55	5,060,984	6,479	872,030	125,474	4,057,001
56	1,884,991	643	501,490	37,337	1,345,521
57	648,254	163	151,001	16,404	480,686
58	1,272,314	275	261,220	27,292	983,527
59	592,714	167	125,657	14,007	452,883
60	3,774,256	2,219	625,211	88,111	3,058,715
61	3,960,020	2,923	659,623	115,412	3,182,062
62	1,552,059	252	353,837	39,533	1,158,437
63	1,811,584	393	471,008	53,607	1,286,576
64	1,945,168	706	490,407	42,168	1,411,887
65	8,125,786	14,612	2,656,741	218,177	5,236,256
66	34,569,322	6,151	8,881,942	719,074	24,962,155
67	4,026,656	821	1,313,170	78,667	2,633,998
68	4,595,050	541	995,338	111,574	3,487,597
69	2,075,256	279	565,995	46,778	1,462,204
70	1,250,952	204	230,018	31,643	989,087
71	1,576,272	364	299,486	38,293	1,238,129
72	1,936,883	293	299,837	44,192	1,592,561
73	2,253,629	386	512,470	57,446	1,683,327
74	884,944	269	283,609	16,229	584,837
75	546,906	395	190,932	10,667	344,912
76	1,963,672	271	561,600	39,250	1,362,551
77	2,074,170	385	595,675	51,734	1,426,376
78	1,965,821	385	484,788	48,861	1,431,787
79	1,207,708	231	248,783	38,348	920,346
80	1,343,846	807	366,512	28,319	948,208
81	520,451	319	156,849	14,531	348,752
82	3,695,840	5,114	644,179	85,303	2,961,244
83	1,388,155	232	274,392	32,292	1,081,239
84	2,826,478	309	835,320	61,716	1,929,133
85	1,256,936	173	270,746	30,567	955,450
86	1,081,267	475	299,563	24,218	757,011
87	3,735,355	622	688,845	91,377	2,954,511
88	2,732,137	1,872	804,791	51,988	1,873,486
89	3,681,803	997	670,356	99,345	2,911,105
90	2,211,267	626	516,849	45,732	1,648,060
91	3,608,834	929	465,366	94,276	3,048,263
92	3,802,346	1,197	920,961	80,645	2,799,543
93	3,507,017	859	882,577	91,825	2,531,756
94	3,402,680	1,294	866,874	83,639	2,450,873
95	3,507,767	809	871,974	105,399	2,529,585
96	2,290,328	968	713,120	45,711	1,530,529
97	2,042,205	694	610,924	57,223	1,373,364
98	1,527,727	464	465,829	29,720	1,031,714
99	3,512,740	3,217	741,727	80,266	2,687,530
100	1,390,394	471	446,210	29,255	914,458
101	2,179,678	442	478,107	52,735	1,648,394
102	1,522,407	354	414,344	34,339	1,073,370
103	1,481,984	314	283,325	35,950	1,162,395
104	2,305,592	613	451,952	50,032	1,802,995
105	1,988,261	577	456,168	50,540	1,480,976
106	1,734,406	278	324,275	38,066	1,371,787
107	3,108,064	801	894,820	66,373	2,146,070
108	3,205,490	237	1,020,645	61,169	2,123,439
109	1,143,108	365	356,910	27,504	758,329
110	1,984,746	687	525,522	48,132	1,410,405
111	3,803,229	1,267	1,198,946	104,121	2,498,895
112	1,311,412	279	334,015	28,336	948,782
113	1,176,727	357	368,531	32,314	775,525
114	3,314,704	1,067	1,158,762	60,337	2,094,539
115	3,186,832	1,880	1,035,437	62,336	2,087,179
116	3,500,722	515	942,527	79,288	2,478,392
117	3,059,544	740	751,783	71,518	2,235,503
Average	3,406,022	1,534	832,155	81,103	2,491,231
Minimun	334,308
Maximum	34,569,322
Median	2,539,450
Genome mapping rate	26.90%
