# Supplementary material for: MicroRNA-1291 Is Associated With Locoregional Metastases in Patients With Early-Stage Breast Cancer
Source: Front Genet. 2020 Dec 2;11:562114. doi: 10.3389/fgene.2020.562114 (PMC7738477; doi:10.3389/fgene.2020.562114)
Supplement: Supplementary file 3 [file Table_1.xlsx]

## Sheet: Supplementary Table1
Sample ID	Total	miRNAs	Genome	Outmapped	Unmapped
1	6845478	3902	1163930	227106	5450540
2	2547946	622	634760	53552	1859012
3	4817958	4259	1297544	101968	3414187
4	3465468	3140	940011	78192	2444125
5	4420130	4707	799946	112080	3503397
6	3000400	3492	568042	75295	2353571
7	1325520	787	317742	30210	976781
8	3810252	4314	1303079	67577	2435282
9	2966300	3097	315921	87360	2559922
10	2038170	1033	663150	37098	1336889
11	1655274	866	416769	37129	1200510
12	4610002	2008	1214401	95021	3298572
13	3698156	1055	594287	108598	2994216
14	6569020	4161	1822568	156496	4585795
15	17179680	8349	4252617	516749	12401965
16	1987570	605	483347	43605	1460013
17	334308	102	73959	10410	249837
18	8711868	5149	2892367	162802	5651550
19	986521	69	198625	22847	764980
20	842578	181	252795	18278	571324
21	885526	75	129251	23442	732758
22	599635	176	193426	12587	393446
23	2921691	950	800493	63607	2056641
24	3988704	833	1308473	72344	2607054
25	3282043	953	740767	83831	2456492
26	3822061	1054	966911	77061	2777035
27	5115928	738	925376	125694	4064120
28	4558094	1241	1225316	93283	3238254
29	3219616	587	1010057	77314	2131658
30	3970368	1320	1163061	92598	2713389
31	3196954	985	839779	94248	2261942
32	1575282	285	397744	34140	1143113
33	3788100	917	832811	118175	2836197
34	1846705	608	564458	35886	1245753
35	5126873	3097	1026229	118829	3978718
36	4095843	1897	1316221	86109	2691616
37	22242994	15338	4386106	553088	17288462
38	4286549	1357	1112021	98368	3074803
39	2525145	539	537737	59606	1927263
40	4371937	1708	1332788	82011	2955430
41	17987400	9917	3973120	462144	13542219
42	1010765	163	292916	19378	698308
43	1977994	1145	135492	55241	1786116
44	824534	56	65458	21253	737767
45	3519110	417	679124	99385	2740184
46	1904897	491	566759	44142	1293505
47	2539450	546	737466	72058	1729380
48	5126873	3097	1026229	118829	3978718
49	683898	166	113066	22827	547839
50	4036418	1392	1205499	79227	2750300
51	1380078	520	191003	34468	1154087
52	3298628	913	731188	79562	2486965
53	937018	113	123628	25212	788065
54	1070562	207	284001	24377	761977
55	5060984	6479	872030	125474	4057001
56	1884991	643	501490	37337	1345521
57	648254	163	151001	16404	480686
58	1272314	275	261220	27292	983527
59	592714	167	125657	14007	452883
60	3774256	2219	625211	88111	3058715
61	3960020	2923	659623	115412	3182062
62	1552059	252	353837	39533	1158437
63	1811584	393	471008	53607	1286576
64	1945168	706	490407	42168	1411887
65	8125786	14612	2656741	218177	5236256
66	34569322	6151	8881942	719074	24962155
67	4026656	821	1313170	78667	2633998
68	4595050	541	995338	111574	3487597
69	2075256	279	565995	46778	1462204
70	1250952	204	230018	31643	989087
71	1576272	364	299486	38293	1238129
72	1936883	293	299837	44192	1592561
73	2253629	386	512470	57446	1683327
74	884944	269	283609	16229	584837
75	546906	395	190932	10667	344912
76	1963672	271	561600	39250	1362551
77	2074170	385	595675	51734	1426376
78	1965821	385	484788	48861	1431787
79	1207708	231	248783	38348	920346
80	1343846	807	366512	28319	948208
81	520451	319	156849	14531	348752
82	3695840	5114	644179	85303	2961244
83	1388155	232	274392	32292	1081239
84	2826478	309	835320	61716	1929133
85	1256936	173	270746	30567	955450
86	1081267	475	299563	24218	757011
87	3735355	622	688845	91377	2954511
88	2732137	1872	804791	51988	1873486
89	3681803	997	670356	99345	2911105
90	2211267	626	516849	45732	1648060
91	3608834	929	465366	94276	3048263
92	3802346	1197	920961	80645	2799543
93	3507017	859	882577	91825	2531756
94	3402680	1294	866874	83639	2450873
95	3507767	809	871974	105399	2529585
96	2290328	968	713120	45711	1530529
97	2042205	694	610924	57223	1373364
98	1527727	464	465829	29720	1031714
99	3512740	3217	741727	80266	2687530
100	1390394	471	446210	29255	914458
101	2179678	442	478107	52735	1648394
102	1522407	354	414344	34339	1073370
103	1481984	314	283325	35950	1162395
104	2305592	613	451952	50032	1802995
105	1988261	577	456168	50540	1480976
106	1734406	278	324275	38066	1371787
107	3108064	801	894820	66373	2146070
108	3205490	237	1020645	61169	2123439
109	1143108	365	356910	27504	758329
110	1984746	687	525522	48132	1410405
111	3803229	1267	1198946	104121	2498895
112	1311412	279	334015	28336	948782
113	1176727	357	368531	32314	775525
114	3314704	1067	1158762	60337	2094539
115	3186832	1880	1035437	62336	2087179
116	3500722	515	942527	79288	2478392
117	3059544	740	751783	71518	2235503
Average	3406022	1534	832155	81103	2491231
Minimun	334308
Maximum	34569322
Median	2539450
Genome mapping rate	0.269
