# Supplementary material for: MicroRNA-1291 Is Associated With Locoregional Metastases in Patients With Early-Stage Breast Cancer
Source: Front Genet. 2020 Dec 2;11:562114. doi: 10.3389/fgene.2020.562114 (PMC7738477; doi:10.3389/fgene.2020.562114)
Supplement: Supplementary file 5 [file Table_3.xlsx]

## Sheet: ValidatedTargets
database	mature_mirna_acc	mature_mirna_id	target_symbol	target_entrez	target_ensembl	experiment	support_type	pubmed_id	type
mirtarbase	MIMAT0005881	hsa-miR-1291	AZF1	560		HITS-CLIP	Functional MTI (Weak)	23313552	validated
mirtarbase	MIMAT0005881	hsa-miR-1291	CAPNS1	826	ENSG00000126247	PAR-CLIP	Functional MTI (Weak)	26701625	validated
mirtarbase	MIMAT0005881	hsa-miR-1291	CHRNB2	1141	ENSG00000160716	PAR-CLIP	Functional MTI (Weak)	22291592	validated
mirtarbase	MIMAT0005881	hsa-miR-1291	EHHADH	1962	ENSG00000113790	HITS-CLIP	Functional MTI (Weak)	19536157	validated
mirtarbase	MIMAT0005881	hsa-miR-1291	ERN1	2081	ENSG00000178607	GFP reporter assay	Functional MTI	23598528	validated
mirtarbase	MIMAT0005881	hsa-miR-1291	ETV5	2119	ENSG00000244405	PAR-CLIP	Functional MTI (Weak)	22012620	validated
mirtarbase	MIMAT0005881	hsa-miR-1291	HMOX1	3162	ENSG00000100292	PAR-CLIP	Functional MTI (Weak)	23592263	validated
mirtarbase	MIMAT0005881	hsa-miR-1291	HNRNPA1	3178	ENSG00000135486	HITS-CLIP	Functional MTI (Weak)	23313552	validated
mirtarbase	MIMAT0005881	hsa-miR-1291	VWA5A	4013	ENSG00000110002	PAR-CLIP	Functional MTI (Weak)	20371350	validated
mirtarbase	MIMAT0005881	hsa-miR-1291	ABCC1	4363	ENSG00000103222	Luciferase reporter assay//Western blot	Functional MTI	23686318	validated
mirtarbase	MIMAT0005881	hsa-miR-1291	ABCC1	4363	ENSG00000278183	Luciferase reporter assay//Western blot	Functional MTI	23686318	validated
mirtarbase	MIMAT0005881	hsa-miR-1291	NDUFV3	4731	ENSG00000160194	HITS-CLIP	Functional MTI (Weak)	19536157	validated
mirtarbase	MIMAT0005881	hsa-miR-1291	PFKFB3	5209	ENSG00000170525	PAR-CLIP	Functional MTI (Weak)	23592263	validated
mirtarbase	MIMAT0005881	hsa-miR-1291	PFKFB3	5209	ENSG00000170525	PAR-CLIP	Functional MTI (Weak)	26701625	validated
mirtarbase	MIMAT0005881	hsa-miR-1291	RAB4A	5867	ENSG00000168118	PAR-CLIP	Functional MTI (Weak)	23446348	validated
mirtarbase	MIMAT0005881	hsa-miR-1291	SCO1	6341	ENSG00000133028	HITS-CLIP	Functional MTI (Weak)	23824327	validated
mirtarbase	MIMAT0005881	hsa-miR-1291	SLC2A1	6513	ENSG00000117394	Luciferase reporter assay//qRT-PCR//Western blot	Functional MTI	23889809	validated
mirtarbase	MIMAT0005881	hsa-miR-1291	TAPBP	6892	ENSG00000236490	PAR-CLIP	Functional MTI (Weak)	27292025	validated
mirtarbase	MIMAT0005881	hsa-miR-1291	TAPBP	6892	ENSG00000112493	PAR-CLIP	Functional MTI (Weak)	27292025	validated
mirtarbase	MIMAT0005881	hsa-miR-1291	TAPBP	6892	ENSG00000206281	PAR-CLIP	Functional MTI (Weak)	27292025	validated
mirtarbase	MIMAT0005881	hsa-miR-1291	TAPBP	6892	ENSG00000206208	PAR-CLIP	Functional MTI (Weak)	27292025	validated
mirtarbase	MIMAT0005881	hsa-miR-1291	TAPBP	6892	ENSG00000231925	PAR-CLIP	Functional MTI (Weak)	27292025	validated
mirtarbase	MIMAT0005881	hsa-miR-1291	ZNF148	7707	ENSG00000163848	PAR-CLIP	Functional MTI (Weak)	22012620	validated
mirtarbase	MIMAT0005881	hsa-miR-1291	H4C8	8365	ENSG00000158406	PAR-CLIP	Functional MTI (Weak)	23446348	validated
mirtarbase	MIMAT0005881	hsa-miR-1291	H4C8	8365	ENSG00000158406	PAR-CLIP	Functional MTI (Weak)	21572407	validated
mirtarbase	MIMAT0005881	hsa-miR-1291	H2AC11	8969	ENSG00000196787	PAR-CLIP	Functional MTI (Weak)	23446348	validated
mirtarbase	MIMAT0005881	hsa-miR-1291	LIMD1	8994	ENSG00000144791	PAR-CLIP	Functional MTI (Weak)	21572407	validated
mirtarbase	MIMAT0005881	hsa-miR-1291	ARHGEF2	9181	ENSG00000116584	PAR-CLIP	Functional MTI (Weak)	23592263	validated
mirtarbase	MIMAT0005881	hsa-miR-1291	KCNK6	9424	ENSG00000099337	PAR-CLIP	Functional MTI (Weak)	23446348	validated
mirtarbase	MIMAT0005881	hsa-miR-1291	PSMF1	9491	ENSG00000125818	HITS-CLIP	Functional MTI (Weak)	19536157	validated
mirtarbase	MIMAT0005881	hsa-miR-1291	PPM1F	9647	ENSG00000100034	HITS-CLIP	Functional MTI (Weak)	23824327	validated
mirtarbase	MIMAT0005881	hsa-miR-1291	SCAMP2	10066	ENSG00000140497	HITS-CLIP	Functional MTI (Weak)	19536157	validated
mirtarbase	MIMAT0005881	hsa-miR-1291	SPHAR	10638		PAR-CLIP	Functional MTI (Weak)	23446348	validated
mirtarbase	MIMAT0005881	hsa-miR-1291	SLC12A7	10723	ENSG00000113504	PAR-CLIP	Functional MTI (Weak)	22291592	validated
mirtarbase	MIMAT0005881	hsa-miR-1291	SLC12A7	10723	ENSG00000276482	PAR-CLIP	Functional MTI (Weak)	22291592	validated
mirtarbase	MIMAT0005881	hsa-miR-1291	SLC12A7	10723	ENSG00000113504	PAR-CLIP	Functional MTI (Weak)	27292025	validated
mirtarbase	MIMAT0005881	hsa-miR-1291	SLC12A7	10723	ENSG00000276482	PAR-CLIP	Functional MTI (Weak)	27292025	validated
mirtarbase	MIMAT0005881	hsa-miR-1291	SPINT3	10816	ENSG00000101446	HITS-CLIP	Functional MTI (Weak)	23824327	validated
mirtarbase	MIMAT0005881	hsa-miR-1291	GOLGA8A	23015	ENSG00000175265	PAR-CLIP	Functional MTI (Weak)	23592263	validated
mirtarbase	MIMAT0005881	hsa-miR-1291	GOLGA8A	23015	ENSG00000175265	PAR-CLIP	Functional MTI (Weak)	24398324	validated
mirtarbase	MIMAT0005881	hsa-miR-1291	GOLGA8A	23015	ENSG00000175265	PAR-CLIP	Functional MTI (Weak)	23446348	validated
mirtarbase	MIMAT0005881	hsa-miR-1291	GOLGA8A	23015	ENSG00000175265	PAR-CLIP	Functional MTI (Weak)	21572407	validated
mirtarbase	MIMAT0005881	hsa-miR-1291	GOLGA8A	23015	ENSG00000175265	PAR-CLIP	Functional MTI (Weak)	20371350	validated
mirtarbase	MIMAT0005881	hsa-miR-1291	GANAB	23193	ENSG00000089597	PAR-CLIP	Functional MTI (Weak)	26701625	validated
mirtarbase	MIMAT0005881	hsa-miR-1291	ARL6IP1	23204	ENSG00000170540	PAR-CLIP	Functional MTI (Weak)	20371350	validated
mirtarbase	MIMAT0005881	hsa-miR-1291	ANGEL1	23357	ENSG00000013523	HITS-CLIP	Functional MTI (Weak)	23313552	validated
mirtarbase	MIMAT0005881	hsa-miR-1291	MINK1	50488	ENSG00000141503	PAR-CLIP	Functional MTI (Weak)	27292025	validated
mirtarbase	MIMAT0005881	hsa-miR-1291	FAM193B	54540	ENSG00000146067	PAR-CLIP	Functional MTI (Weak)	27292025	validated
mirtarbase	MIMAT0005881	hsa-miR-1291	GTPBP2	54676	ENSG00000172432	PAR-CLIP	Functional MTI (Weak)	21572407	validated
mirtarbase	MIMAT0005881	hsa-miR-1291	GTPBP2	54676	ENSG00000172432	PAR-CLIP	Functional MTI (Weak)	26701625	validated
mirtarbase	MIMAT0005881	hsa-miR-1291	INKA2	55924	ENSG00000197852	HITS-CLIP	Functional MTI (Weak)	19536157	validated
mirtarbase	MIMAT0005881	hsa-miR-1291	VANGL2	57216	ENSG00000162738	HITS-CLIP	Functional MTI (Weak)	19536157	validated
mirtarbase	MIMAT0005881	hsa-miR-1291	C6orf47	57827	ENSG00000226103	PAR-CLIP	Functional MTI (Weak)	22012620	validated
mirtarbase	MIMAT0005881	hsa-miR-1291	C6orf47	57827	ENSG00000203623	PAR-CLIP	Functional MTI (Weak)	22012620	validated
mirtarbase	MIMAT0005881	hsa-miR-1291	C6orf47	57827	ENSG00000204439	PAR-CLIP	Functional MTI (Weak)	22012620	validated
mirtarbase	MIMAT0005881	hsa-miR-1291	C6orf47	57827	ENSG00000228177	PAR-CLIP	Functional MTI (Weak)	22012620	validated
mirtarbase	MIMAT0005881	hsa-miR-1291	C6orf47	57827	ENSG00000226531	PAR-CLIP	Functional MTI (Weak)	22012620	validated
mirtarbase	MIMAT0005881	hsa-miR-1291	C6orf47	57827	ENSG00000235360	PAR-CLIP	Functional MTI (Weak)	22012620	validated
mirtarbase	MIMAT0005881	hsa-miR-1291	C6orf47	57827	ENSG00000228435	PAR-CLIP	Functional MTI (Weak)	22012620	validated
mirtarbase	MIMAT0005881	hsa-miR-1291	RTL10	79680	ENSG00000215012	PAR-CLIP	Functional MTI (Weak)	26701625	validated
mirtarbase	MIMAT0005881	hsa-miR-1291	SLX4	84464	ENSG00000188827	HITS-CLIP	Functional MTI (Weak)	23824327	validated
mirtarbase	MIMAT0005881	hsa-miR-1291	SLX4	84464	ENSG00000188827	HITS-CLIP	Functional MTI (Weak)	28735896	validated
mirtarbase	MIMAT0005881	hsa-miR-1291	UNK	85451	ENSG00000132478	PAR-CLIP	Functional MTI (Weak)	23446348	validated
mirtarbase	MIMAT0005881	hsa-miR-1291	LENG9	94059	ENSG00000273574	HITS-CLIP	Functional MTI (Weak)	23824327	validated
mirtarbase	MIMAT0005881	hsa-miR-1291	LENG9	94059	ENSG00000275183	HITS-CLIP	Functional MTI (Weak)	23824327	validated
mirtarbase	MIMAT0005881	hsa-miR-1291	LENG9	94059	ENSG00000278312	HITS-CLIP	Functional MTI (Weak)	23824327	validated
mirtarbase	MIMAT0005881	hsa-miR-1291	LENG9	94059	ENSG00000274495	HITS-CLIP	Functional MTI (Weak)	23824327	validated
mirtarbase	MIMAT0005881	hsa-miR-1291	ORMDL1	94101	ENSG00000128699	PAR-CLIP	Functional MTI (Weak)	23592263	validated
mirtarbase	MIMAT0005881	hsa-miR-1291	FAM83F	113828	ENSG00000133477	HITS-CLIP	Functional MTI (Weak)	23824327	validated
mirtarbase	MIMAT0005881	hsa-miR-1291	TMEM132B	114795	ENSG00000139364	HITS-CLIP	Functional MTI (Weak)	28735896	validated
mirtarbase	MIMAT0005881	hsa-miR-1291	OSCAR	126014	ENSG00000275736	HITS-CLIP	Functional MTI (Weak)	23313552	validated
mirtarbase	MIMAT0005881	hsa-miR-1291	OSCAR	126014	ENSG00000170909	HITS-CLIP	Functional MTI (Weak)	23313552	validated
mirtarbase	MIMAT0005881	hsa-miR-1291	OSCAR	126014	ENSG00000274703	HITS-CLIP	Functional MTI (Weak)	23313552	validated
mirtarbase	MIMAT0005881	hsa-miR-1291	OSCAR	126014	ENSG00000278378	HITS-CLIP	Functional MTI (Weak)	23313552	validated
mirtarbase	MIMAT0005881	hsa-miR-1291	OSCAR	126014	ENSG00000275551	HITS-CLIP	Functional MTI (Weak)	23313552	validated
mirtarbase	MIMAT0005881	hsa-miR-1291	OSCAR	126014	ENSG00000277088	HITS-CLIP	Functional MTI (Weak)	23313552	validated
mirtarbase	MIMAT0005881	hsa-miR-1291	OSCAR	126014	ENSG00000278533	HITS-CLIP	Functional MTI (Weak)	23313552	validated
mirtarbase	MIMAT0005881	hsa-miR-1291	OSCAR	126014	ENSG00000276982	HITS-CLIP	Functional MTI (Weak)	23313552	validated
mirtarbase	MIMAT0005881	hsa-miR-1291	OSCAR	126014	ENSG00000273511	HITS-CLIP	Functional MTI (Weak)	23313552	validated
mirtarbase	MIMAT0005881	hsa-miR-1291	OSCAR	126014	ENSG00000275644	HITS-CLIP	Functional MTI (Weak)	23313552	validated
mirtarbase	MIMAT0005881	hsa-miR-1291	S100A16	140576	ENSG00000188643	PAR-CLIP	Functional MTI (Weak)	26701625	validated
mirtarbase	MIMAT0005881	hsa-miR-1291	ZBTB46	140685	ENSG00000130584	PAR-CLIP	Functional MTI (Weak)	26701625	validated
mirtarbase	MIMAT0005881	hsa-miR-1291	HNRNPA1L2	144983	ENSG00000139675	HITS-CLIP	Functional MTI (Weak)	23313552	validated
mirtarbase	MIMAT0005881	hsa-miR-1291	OLFML2A	169611	ENSG00000185585	HITS-CLIP	Functional MTI (Weak)	23824327	validated
mirtarbase	MIMAT0005881	hsa-miR-1291	CASP16P	197350		PAR-CLIP	Functional MTI (Weak)	22012620	validated
mirtarbase	MIMAT0005881	hsa-miR-1291	CASP16P	197350		PAR-CLIP	Functional MTI (Weak)	20371350	validated
mirtarbase	MIMAT0005881	hsa-miR-1291	ZC3H12D	340152	ENSG00000178199	HITS-CLIP	Functional MTI (Weak)	27418678	validated
mirtarbase	MIMAT0005881	hsa-miR-1291	IQSEC3	440073	ENSG00000120645	PAR-CLIP	Functional MTI (Weak)	20371350	validated
mirtarbase	MIMAT0005881	hsa-miR-1291	IQSEC3	440073	ENSG00000262607	PAR-CLIP	Functional MTI (Weak)	20371350	validated
mirtarbase	MIMAT0005881	hsa-miR-1291	GOLGA8B	440270	ENSG00000215252	PAR-CLIP	Functional MTI (Weak)	23446348	validated
mirtarbase	MIMAT0005881	hsa-miR-1291	GOLGA8B	440270	ENSG00000215252	PAR-CLIP	Functional MTI (Weak)	21572407	validated
mirtarbase	MIMAT0005881	hsa-miR-1291	GOLGA8B	440270	ENSG00000215252	PAR-CLIP	Functional MTI (Weak)	20371350	validated
mirtarbase	MIMAT0005881	hsa-miR-1291	FAM83G	644815	ENSG00000188522	PAR-CLIP	Functional MTI (Weak)	23592263	validated
mirtarbase	MIMAT0005881	hsa-miR-1291	FAM83G	644815	ENSG00000188522	PAR-CLIP	Functional MTI (Weak)	24398324	validated
tarbase	MIMAT0005881	hsa-miR-1291	ITGA3	3675	ENSG00000005884	Degradome sequencing	negative		validated
tarbase	MIMAT0005881	hsa-miR-1291	RALA	5898	ENSG00000006451	Degradome sequencing	negative		validated
tarbase	MIMAT0005881	hsa-miR-1291	NOS2	4843	ENSG00000007171	Degradome sequencing	positive		validated
tarbase	MIMAT0005881	hsa-miR-1291	MAPK9	5601	ENSG00000050748	Degradome sequencing	negative		validated
tarbase	MIMAT0005881	hsa-miR-1291	TRAF1	7185	ENSG00000056558	Degradome sequencing	positive		validated
tarbase	MIMAT0005881	hsa-miR-1291	RASSF1	11186	ENSG00000068028	Degradome sequencing	negative		validated
tarbase	MIMAT0005881	hsa-miR-1291	FGFR3	2261	ENSG00000068078	Degradome sequencing	negative		validated
tarbase	MIMAT0005881	hsa-miR-1291	GLI2	2736	ENSG00000074047	Degradome sequencing	negative		validated
tarbase	MIMAT0005881	hsa-miR-1291	TRAF4	9618	ENSG00000076604	Degradome sequencing	positive		validated
tarbase	MIMAT0005881	hsa-miR-1291	RUNX1T1	862	ENSG00000079102	Degradome sequencing	positive		validated
tarbase	MIMAT0005881	hsa-miR-1291	TCF7	6932	ENSG00000081059	Degradome sequencing	negative		validated
tarbase	MIMAT0005881	hsa-miR-1291	WNT11	7481	ENSG00000085741	Degradome sequencing	positive		validated
tarbase	MIMAT0005881	hsa-miR-1291	MMP2	4313	ENSG00000087245	Degradome sequencing	positive		validated
tarbase	MIMAT0005881	hsa-miR-1291	TGFB2	7042	ENSG00000092969	Degradome sequencing	negative		validated
tarbase	MIMAT0005881	hsa-miR-1291	E2F1	1869	ENSG00000101412	Degradome sequencing	negative		validated
tarbase	MIMAT0005881	hsa-miR-1291	FGF9	2254	ENSG00000102678	Degradome sequencing	negative		validated
tarbase	MIMAT0005881	hsa-miR-1291	MAPK3	5595	ENSG00000102882	Degradome sequencing	negative		validated
tarbase	MIMAT0005881	hsa-miR-1291	AXIN1	8312	ENSG00000103126	Degradome sequencing	negative		validated
tarbase	MIMAT0005881	hsa-miR-1291	FZD3	7976	ENSG00000104290	Degradome sequencing	negative		validated
tarbase	MIMAT0005881	hsa-miR-1291	CCNE1	898	ENSG00000105173	Degradome sequencing	negative		validated
tarbase	MIMAT0005881	hsa-miR-1291	AKT2	208	ENSG00000105221	Degradome sequencing	positive		validated
tarbase	MIMAT0005881	hsa-miR-1291	CDK6	1021	ENSG00000105810	Degradome sequencing	positive		validated
tarbase	MIMAT0005881	hsa-miR-1291	PIK3CG	5294	ENSG00000105851	Degradome sequencing	positive		validated
tarbase	MIMAT0005881	hsa-miR-1291	SUFU	51684	ENSG00000107882	Degradome sequencing	negative		validated
tarbase	MIMAT0005881	hsa-miR-1291	CBL	867	ENSG00000110395	Degradome sequencing	negative		validated
tarbase	MIMAT0005881	hsa-miR-1291	FZD10	11211	ENSG00000111432	Degradome sequencing	positive		validated
tarbase	MIMAT0005881	hsa-miR-1291	PPARD	5467	ENSG00000112033	Degradome sequencing	negative		validated
tarbase	MIMAT0005881	hsa-miR-1291	APC2	10297	ENSG00000115266	Degradome sequencing	negative		validated
tarbase	MIMAT0005881	hsa-miR-1291	ID3	3399	ENSG00000117318	Degradome sequencing	positive		validated
tarbase	MIMAT0005881	hsa-miR-1291	SLC2A1	6513	ENSG00000117394	Degradome sequencing//Degradome sequencing//Degradome sequencing//Degradome sequencing//Degradome sequencing//Degradome sequencing	positive		validated
tarbase	MIMAT0005881	hsa-miR-1291	PGF	5228	ENSG00000119630	Degradome sequencing	negative		validated
tarbase	MIMAT0005881	hsa-miR-1291	TGFB3	7043	ENSG00000119699	Degradome sequencing	negative		validated
tarbase	MIMAT0005881	hsa-miR-1291	FLT3	2322	ENSG00000122025	Degradome sequencing	positive		validated
tarbase	MIMAT0005881	hsa-miR-1291	WNT1	7471	ENSG00000125084	Degradome sequencing	negative		validated
tarbase	MIMAT0005881	hsa-miR-1291	PAX8	7849	ENSG00000125618	Degradome sequencing	negative		validated
tarbase	MIMAT0005881	hsa-miR-1291	MAX	4149	ENSG00000125952	Degradome sequencing	negative		validated
tarbase	MIMAT0005881	hsa-miR-1291	RAC2	5880	ENSG00000128340	Degradome sequencing	negative		validated
tarbase	MIMAT0005881	hsa-miR-1291	SMO	6608	ENSG00000128602	Degradome sequencing	positive		validated
tarbase	MIMAT0005881	hsa-miR-1291	TRAF3	7187	ENSG00000131323	Degradome sequencing	negative		validated
tarbase	MIMAT0005881	hsa-miR-1291	RARA	5914	ENSG00000131759	Degradome sequencing	negative		validated
tarbase	MIMAT0005881	hsa-miR-1291	PIAS3	10401	ENSG00000131788	Degradome sequencing	negative		validated
tarbase	MIMAT0005881	hsa-miR-1291	RAF1	5894	ENSG00000132155	Degradome sequencing	negative		validated
tarbase	MIMAT0005881	hsa-miR-1291	CASP9	842	ENSG00000132906	Degradome sequencing	negative		validated
tarbase	MIMAT0005881	hsa-miR-1291	COL4A2	1284	ENSG00000134871	Degradome sequencing	negative		validated
tarbase	MIMAT0005881	hsa-miR-1291	ETS1	2113	ENSG00000134954	Degradome sequencing	positive		validated
tarbase	MIMAT0005881	hsa-miR-1291	ITGAV	3685	ENSG00000138448	Degradome sequencing	negative		validated
tarbase	MIMAT0005881	hsa-miR-1291	IGF1R	3480	ENSG00000140443	Degradome sequencing	negative		validated
tarbase	MIMAT0005881	hsa-miR-1291	PML	5371	ENSG00000140464	Degradome sequencing	negative		validated
tarbase	MIMAT0005881	hsa-miR-1291	PIK3R5	23533	ENSG00000141506	Degradome sequencing	negative		validated
tarbase	MIMAT0005881	hsa-miR-1291	CDKN2A	1029	ENSG00000147889	Degradome sequencing	negative		validated
tarbase	MIMAT0005881	hsa-miR-1291	TCF7L2	6934	ENSG00000148737	Degradome sequencing	negative		validated
tarbase	MIMAT0005881	hsa-miR-1291	PRKCA	5578	ENSG00000154229	Degradome sequencing	negative		validated
tarbase	MIMAT0005881	hsa-miR-1291	BTG2	7832	ENSG00000159388	Degradome sequencing	positive		validated
tarbase	MIMAT0005881	hsa-miR-1291	RALGDS	5900	ENSG00000160271	Degradome sequencing	negative		validated
tarbase	MIMAT0005881	hsa-miR-1291	DVL3	1857	ENSG00000161202	Degradome sequencing	negative		validated
tarbase	MIMAT0005881	hsa-miR-1291	FGF11	2256	ENSG00000161958	Degradome sequencing	negative		validated
tarbase	MIMAT0005881	hsa-miR-1291	WNT4	54361	ENSG00000162552	Degradome sequencing	positive		validated
tarbase	MIMAT0005881	hsa-miR-1291	TGFA	7039	ENSG00000163235	Degradome sequencing	negative		validated
tarbase	MIMAT0005881	hsa-miR-1291	FZD5	7855	ENSG00000163251	Degradome sequencing	negative		validated
tarbase	MIMAT0005881	hsa-miR-1291	PRKCB	5579	ENSG00000166501	Degradome sequencing	negative		validated
tarbase	MIMAT0005881	hsa-miR-1291	SMAD3	4088	ENSG00000166949	Degradome sequencing	negative		validated
tarbase	MIMAT0005881	hsa-miR-1291	NKX3-1	4824	ENSG00000167034	Degradome sequencing	positive		validated
tarbase	MIMAT0005881	hsa-miR-1291	CRK	1398	ENSG00000167193	Degradome sequencing	positive		validated
tarbase	MIMAT0005881	hsa-miR-1291	AXIN2	8313	ENSG00000168646	Degradome sequencing	negative		validated
tarbase	MIMAT0005881	hsa-miR-1291	CXCL8	3576	ENSG00000169429	Degradome sequencing	positive		validated
tarbase	MIMAT0005881	hsa-miR-1291	BCL2L1	598	ENSG00000171552	Degradome sequencing	negative		validated
tarbase	MIMAT0005881	hsa-miR-1291	PTEN	5728	ENSG00000171862	Degradome sequencing	negative		validated
tarbase	MIMAT0005881	hsa-miR-1291	LAMB2	3913	ENSG00000172037	Degradome sequencing	negative		validated
tarbase	MIMAT0005881	hsa-miR-1291	CYCS	54205	ENSG00000172115	Degradome sequencing	negative		validated
tarbase	MIMAT0005881	hsa-miR-1291	ARNT2	9915	ENSG00000172379	Degradome sequencing	negative		validated
tarbase	MIMAT0005881	hsa-miR-1291	STAT5B	6777	ENSG00000173757	Degradome sequencing	negative		validated
tarbase	MIMAT0005881	hsa-miR-1291	JUP	3728	ENSG00000173801	Degradome sequencing	negative		validated
tarbase	MIMAT0005881	hsa-miR-1291	GRB2	2885	ENSG00000177885	Degradome sequencing	positive		validated
tarbase	MIMAT0005881	hsa-miR-1291	RXRA	6256	ENSG00000186350	Degradome sequencing	negative		validated
tarbase	MIMAT0005881	hsa-miR-1291	CSF2RA	1438	ENSG00000198223	Degradome sequencing	negative		validated
tarbase	MIMAT0005881	hsa-miR-1291	TNF	7124	ENSG00000232810	Degradome sequencing	positive		validated
tarbase	MIMAT0005881	hsa-miR-1291	CEBPA	1050	ENSG00000245848	Degradome sequencing	negative		validated

## Sheet: PredictedTargets
database	mature_mirna_acc	mature_mirna_id	target_symbol	target_entrez	target_ensembl	score	type
diana_microt	MIMAT0005881	hsa-miR-1291	NUTM2G	441457	ENSG00000188152	1	predicted
diana_microt	MIMAT0005881	hsa-miR-1291	FUBP1	8880	ENSG00000162613	1	predicted
diana_microt	MIMAT0005881	hsa-miR-1291	USP37	57695	ENSG00000135913	1	predicted
diana_microt	MIMAT0005881	hsa-miR-1291	ERMP1	79956	ENSG00000099219	0.999	predicted
diana_microt	MIMAT0005881	hsa-miR-1291	SLC39A5	283375	ENSG00000139540	0.999	predicted
diana_microt	MIMAT0005881	hsa-miR-1291	PAK2	5062	ENSG00000180370	0.999	predicted
diana_microt	MIMAT0005881	hsa-miR-1291	DYNC1I1	1780	ENSG00000158560	0.998	predicted
diana_microt	MIMAT0005881	hsa-miR-1291	WRAP53	55135	ENSG00000141499	0.998	predicted
diana_microt	MIMAT0005881	hsa-miR-1291	STARD8	9754	ENSG00000130052	0.997	predicted
diana_microt	MIMAT0005881	hsa-miR-1291	FOXS1	2307	ENSG00000179772	0.997	predicted
diana_microt	MIMAT0005881	hsa-miR-1291	SH2D5	400745	ENSG00000189410	0.996	predicted
diana_microt	MIMAT0005881	hsa-miR-1291	MECP2	4204	ENSG00000169057	0.996	predicted
diana_microt	MIMAT0005881	hsa-miR-1291	ESYT1	23344	ENSG00000139641	0.996	predicted
diana_microt	MIMAT0005881	hsa-miR-1291	PIM1	5292	ENSG00000137193	0.995	predicted
diana_microt	MIMAT0005881	hsa-miR-1291	DUSP16	80824	ENSG00000111266	0.995	predicted
diana_microt	MIMAT0005881	hsa-miR-1291	TMEM64	169200	ENSG00000180694	0.995	predicted
diana_microt	MIMAT0005881	hsa-miR-1291	RAB22A	57403	ENSG00000124209	0.995	predicted
diana_microt	MIMAT0005881	hsa-miR-1291	SNX19	399979	ENSG00000120451	0.994	predicted
diana_microt	MIMAT0005881	hsa-miR-1291	HES5	388585	ENSG00000197921	0.994	predicted
diana_microt	MIMAT0005881	hsa-miR-1291	LILRB4	11006	ENSG00000186818	0.994	predicted
diana_microt	MIMAT0005881	hsa-miR-1291	IL20RB	53833	ENSG00000174564	0.99	predicted
diana_microt	MIMAT0005881	hsa-miR-1291	DNAJA4	55466	ENSG00000140403	0.99	predicted
diana_microt	MIMAT0005881	hsa-miR-1291	HIST1H4D	8294	ENSG00000188987	0.989	predicted
diana_microt	MIMAT0005881	hsa-miR-1291	HIST1H4D	8366	ENSG00000188987	0.989	predicted
diana_microt	MIMAT0005881	hsa-miR-1291	HIST1H4D	8361	ENSG00000188987	0.989	predicted
diana_microt	MIMAT0005881	hsa-miR-1291	HIST1H4D	8363	ENSG00000188987	0.989	predicted
diana_microt	MIMAT0005881	hsa-miR-1291	HIST1H4D	121504	ENSG00000188987	0.989	predicted
diana_microt	MIMAT0005881	hsa-miR-1291	HIST1H4D	8365	ENSG00000188987	0.989	predicted
diana_microt	MIMAT0005881	hsa-miR-1291	HIST1H4D	8370	ENSG00000188987	0.989	predicted
diana_microt	MIMAT0005881	hsa-miR-1291	HIST1H4D	8359	ENSG00000188987	0.989	predicted
diana_microt	MIMAT0005881	hsa-miR-1291	HIST1H4D	8368	ENSG00000188987	0.989	predicted
diana_microt	MIMAT0005881	hsa-miR-1291	HIST1H4D	554313	ENSG00000188987	0.989	predicted
diana_microt	MIMAT0005881	hsa-miR-1291	HIST1H4D	8367	ENSG00000188987	0.989	predicted
diana_microt	MIMAT0005881	hsa-miR-1291	HIST1H4D	8362	ENSG00000188987	0.989	predicted
diana_microt	MIMAT0005881	hsa-miR-1291	HIST1H4D	8364	ENSG00000188987	0.989	predicted
diana_microt	MIMAT0005881	hsa-miR-1291	HIST1H4D	8360	ENSG00000277157	0.989	predicted
diana_microt	MIMAT0005881	hsa-miR-1291	WDR74	54663	ENSG00000133316	0.985	predicted
diana_microt	MIMAT0005881	hsa-miR-1291	HIATL1	84641	ENSG00000148110	0.984	predicted
diana_microt	MIMAT0005881	hsa-miR-1291	CIR1	9541	ENSG00000138433	0.983	predicted
diana_microt	MIMAT0005881	hsa-miR-1291	DNHD1	144132	ENSG00000179532	0.981	predicted
diana_microt	MIMAT0005881	hsa-miR-1291	SMC1A	8243	ENSG00000072501	0.98	predicted
diana_microt	MIMAT0005881	hsa-miR-1291	MUC22	100507679	ENSG00000261272	0.98	predicted
diana_microt	MIMAT0005881	hsa-miR-1291			ENSG00000181908	0.978	predicted
diana_microt	MIMAT0005881	hsa-miR-1291	TMEM105	284186	ENSG00000185332	0.978	predicted
diana_microt	MIMAT0005881	hsa-miR-1291	LNX2	222484	ENSG00000139517	0.977	predicted
diana_microt	MIMAT0005881	hsa-miR-1291	IRF5	3663	ENSG00000128604	0.977	predicted
diana_microt	MIMAT0005881	hsa-miR-1291	LGR4	55366	ENSG00000205213	0.976	predicted
diana_microt	MIMAT0005881	hsa-miR-1291	DPF1	8193	ENSG00000011332	0.974	predicted
diana_microt	MIMAT0005881	hsa-miR-1291	CR381653.1		ENSG00000236557	0.972	predicted
diana_microt	MIMAT0005881	hsa-miR-1291	ITSN1	6453	ENSG00000205726	0.972	predicted
diana_microt	MIMAT0005881	hsa-miR-1291	ATG4D	84971	ENSG00000130734	0.971	predicted
diana_microt	MIMAT0005881	hsa-miR-1291	PPP2R4	5524	ENSG00000119383	0.97	predicted
diana_microt	MIMAT0005881	hsa-miR-1291	VNN2	8875	ENSG00000112303	0.97	predicted
diana_microt	MIMAT0005881	hsa-miR-1291	TLE4	7091	ENSG00000106829	0.969	predicted
diana_microt	MIMAT0005881	hsa-miR-1291	MAN2C1	4123	ENSG00000140400	0.968	predicted
diana_microt	MIMAT0005881	hsa-miR-1291	NUTM2B	729262	ENSG00000188199	0.966	predicted
diana_microt	MIMAT0005881	hsa-miR-1291	C11orf85	283129	ENSG00000168070	0.965	predicted
diana_microt	MIMAT0005881	hsa-miR-1291	UBTD1	80019	ENSG00000165886	0.965	predicted
diana_microt	MIMAT0005881	hsa-miR-1291	FAM92B	339145	ENSG00000153789	0.965	predicted
diana_microt	MIMAT0005881	hsa-miR-1291	PARP16	54956	ENSG00000138617	0.964	predicted
diana_microt	MIMAT0005881	hsa-miR-1291	ALDH2	217	ENSG00000111275	0.964	predicted
diana_microt	MIMAT0005881	hsa-miR-1291	LMOD1	25802	ENSG00000163431	0.964	predicted
diana_microt	MIMAT0005881	hsa-miR-1291	UBE2Z	65264	ENSG00000159202	0.963	predicted
diana_microt	MIMAT0005881	hsa-miR-1291	ZNF148	7707	ENSG00000163848	0.962	predicted
diana_microt	MIMAT0005881	hsa-miR-1291	NPTX2	4885	ENSG00000106236	0.961	predicted
diana_microt	MIMAT0005881	hsa-miR-1291	KIAA1549	57670	ENSG00000122778	0.961	predicted
diana_microt	MIMAT0005881	hsa-miR-1291	XYLT2	64132	ENSG00000015532	0.961	predicted
diana_microt	MIMAT0005881	hsa-miR-1291	ITFG2	55846	ENSG00000111203	0.959	predicted
diana_microt	MIMAT0005881	hsa-miR-1291	RNF128	79589	ENSG00000133135	0.959	predicted
diana_microt	MIMAT0005881	hsa-miR-1291	ITFG2	100507424	ENSG00000111203	0.959	predicted
diana_microt	MIMAT0005881	hsa-miR-1291	CCDC97	90324	ENSG00000142039	0.958	predicted
diana_microt	MIMAT0005881	hsa-miR-1291	UBE2K	3093	ENSG00000078140	0.958	predicted
diana_microt	MIMAT0005881	hsa-miR-1291	KCNQ5	56479	ENSG00000185760	0.956	predicted
diana_microt	MIMAT0005881	hsa-miR-1291	ZHX1-C8ORF76	100533106	ENSG00000259305	0.956	predicted
diana_microt	MIMAT0005881	hsa-miR-1291	NYAP1	222950	ENSG00000166924	0.953	predicted
diana_microt	MIMAT0005881	hsa-miR-1291	PAX9	5083	ENSG00000198807	0.952	predicted
diana_microt	MIMAT0005881	hsa-miR-1291	FAM189A1	23359	ENSG00000104059	0.952	predicted
diana_microt	MIMAT0005881	hsa-miR-1291	FUZ	80199	ENSG00000010361	0.952	predicted
diana_microt	MIMAT0005881	hsa-miR-1291	ENHO	375704	ENSG00000168913	0.951	predicted
diana_microt	MIMAT0005881	hsa-miR-1291	RNF151	146310	ENSG00000179580	0.951	predicted
diana_microt	MIMAT0005881	hsa-miR-1291	CFH	3075	ENSG00000000971	0.951	predicted
diana_microt	MIMAT0005881	hsa-miR-1291	RPS6KA1	6195	ENSG00000117676	0.949	predicted
diana_microt	MIMAT0005881	hsa-miR-1291	AQP1	358	ENSG00000240583	0.948	predicted
diana_microt	MIMAT0005881	hsa-miR-1291	ST6GALNAC6	30815	ENSG00000160408	0.948	predicted
diana_microt	MIMAT0005881	hsa-miR-1291	RUFY2	55680	ENSG00000204130	0.948	predicted
diana_microt	MIMAT0005881	hsa-miR-1291	IL1B	3553	ENSG00000125538	0.947	predicted
diana_microt	MIMAT0005881	hsa-miR-1291	VWA5A	4013	ENSG00000110002	0.947	predicted
diana_microt	MIMAT0005881	hsa-miR-1291	IQCF1	132141	ENSG00000173389	0.946	predicted
diana_microt	MIMAT0005881	hsa-miR-1291	FANCG	2189	ENSG00000221829	0.945	predicted
diana_microt	MIMAT0005881	hsa-miR-1291	RPS6KB2	6199	ENSG00000175634	0.944	predicted
diana_microt	MIMAT0005881	hsa-miR-1291	CCDC149	91050	ENSG00000181982	0.943	predicted
diana_microt	MIMAT0005881	hsa-miR-1291	TGM4	7047	ENSG00000163810	0.943	predicted
diana_microt	MIMAT0005881	hsa-miR-1291	PTK7	5754	ENSG00000112655	0.941	predicted
diana_microt	MIMAT0005881	hsa-miR-1291			ENSG00000175773	0.94	predicted
diana_microt	MIMAT0005881	hsa-miR-1291	NRIP1	8204	ENSG00000180530	0.938	predicted
diana_microt	MIMAT0005881	hsa-miR-1291	VILL	50853	ENSG00000136059	0.937	predicted
diana_microt	MIMAT0005881	hsa-miR-1291	VSIG4	11326	ENSG00000155659	0.937	predicted
diana_microt	MIMAT0005881	hsa-miR-1291	RNF125	54941	ENSG00000101695	0.937	predicted
diana_microt	MIMAT0005881	hsa-miR-1291	KLHDC7A	127707	ENSG00000179023	0.936	predicted
diana_microt	MIMAT0005881	hsa-miR-1291	CHST3	9469	ENSG00000122863	0.936	predicted
diana_microt	MIMAT0005881	hsa-miR-1291	ZC3H7B	23264	ENSG00000100403	0.935	predicted
diana_microt	MIMAT0005881	hsa-miR-1291	SLC25A2	83884	ENSG00000120329	0.935	predicted
diana_microt	MIMAT0005881	hsa-miR-1291	OSBPL5	114879	ENSG00000021762	0.933	predicted
diana_microt	MIMAT0005881	hsa-miR-1291	ABTB1	80325	ENSG00000114626	0.932	predicted
diana_microt	MIMAT0005881	hsa-miR-1291	VPS37C	55048	ENSG00000167987	0.929	predicted
diana_microt	MIMAT0005881	hsa-miR-1291	ARHGAP31	57514	ENSG00000031081	0.929	predicted
diana_microt	MIMAT0005881	hsa-miR-1291	MAP3K9	4293	ENSG00000006432	0.929	predicted
diana_microt	MIMAT0005881	hsa-miR-1291	KDM5A	5927	ENSG00000073614	0.929	predicted
diana_microt	MIMAT0005881	hsa-miR-1291	APOBEC3D	140564	ENSG00000243811	0.929	predicted
diana_microt	MIMAT0005881	hsa-miR-1291	NF2	4771	ENSG00000186575	0.929	predicted
diana_microt	MIMAT0005881	hsa-miR-1291	RALGDS	5900	ENSG00000160271	0.929	predicted
diana_microt	MIMAT0005881	hsa-miR-1291	UNC13B	10497	ENSG00000198722	0.928	predicted
diana_microt	MIMAT0005881	hsa-miR-1291	LRRK2	120892	ENSG00000188906	0.928	predicted
diana_microt	MIMAT0005881	hsa-miR-1291	C17orf51	339263	ENSG00000212719	0.926	predicted
diana_microt	MIMAT0005881	hsa-miR-1291	NFATC4	4776	ENSG00000100968	0.924	predicted
diana_microt	MIMAT0005881	hsa-miR-1291	ALDOC	230	ENSG00000109107	0.923	predicted
diana_microt	MIMAT0005881	hsa-miR-1291	SYT6	148281	ENSG00000134207	0.922	predicted
diana_microt	MIMAT0005881	hsa-miR-1291	SERINC5	256987	ENSG00000164300	0.922	predicted
diana_microt	MIMAT0005881	hsa-miR-1291	HOXD9	3235	ENSG00000128709	0.922	predicted
diana_microt	MIMAT0005881	hsa-miR-1291	LRP6	4040	ENSG00000070018	0.922	predicted
diana_microt	MIMAT0005881	hsa-miR-1291	ARHGEF4	50649	ENSG00000136002	0.921	predicted
diana_microt	MIMAT0005881	hsa-miR-1291	TSPYL2	64061	ENSG00000184205	0.921	predicted
diana_microt	MIMAT0005881	hsa-miR-1291	ZNF142	7701	ENSG00000115568	0.921	predicted
diana_microt	MIMAT0005881	hsa-miR-1291	SDC3	9672	ENSG00000162512	0.919	predicted
diana_microt	MIMAT0005881	hsa-miR-1291	CYP1A1	1543	ENSG00000140465	0.919	predicted
diana_microt	MIMAT0005881	hsa-miR-1291	PIK3R2	5296	ENSG00000105647	0.918	predicted
diana_microt	MIMAT0005881	hsa-miR-1291	TMEM164	84187	ENSG00000157600	0.917	predicted
diana_microt	MIMAT0005881	hsa-miR-1291	FAM211A	388341	ENSG00000181350	0.917	predicted
diana_microt	MIMAT0005881	hsa-miR-1291	ANKZF1	55139	ENSG00000163516	0.916	predicted
diana_microt	MIMAT0005881	hsa-miR-1291	RABEPK	10244	ENSG00000136933	0.915	predicted
diana_microt	MIMAT0005881	hsa-miR-1291	ALPK3	57538	ENSG00000136383	0.915	predicted
diana_microt	MIMAT0005881	hsa-miR-1291	ASB5	140458	ENSG00000164122	0.915	predicted
diana_microt	MIMAT0005881	hsa-miR-1291	NR3C1	2908	ENSG00000113580	0.913	predicted
diana_microt	MIMAT0005881	hsa-miR-1291	ATXN2L	11273	ENSG00000168488	0.913	predicted
diana_microt	MIMAT0005881	hsa-miR-1291	CHTF8	54921	ENSG00000168802	0.912	predicted
diana_microt	MIMAT0005881	hsa-miR-1291	HEXIM1	10614	ENSG00000186834	0.911	predicted
diana_microt	MIMAT0005881	hsa-miR-1291	RNH1	6050	ENSG00000023191	0.911	predicted
diana_microt	MIMAT0005881	hsa-miR-1291	EPO	2056	ENSG00000130427	0.911	predicted
diana_microt	MIMAT0005881	hsa-miR-1291	BTC	685	ENSG00000174808	0.91	predicted
diana_microt	MIMAT0005881	hsa-miR-1291	PLA2G4C	8605	ENSG00000105499	0.91	predicted
diana_microt	MIMAT0005881	hsa-miR-1291	PHYHIP	9796	ENSG00000168490	0.91	predicted
diana_microt	MIMAT0005881	hsa-miR-1291	TRIOBP	11078	ENSG00000100106	0.907	predicted
diana_microt	MIMAT0005881	hsa-miR-1291	TAB1	10454	ENSG00000100324	0.906	predicted
diana_microt	MIMAT0005881	hsa-miR-1291	RBFOX1	54715	ENSG00000078328	0.905	predicted
diana_microt	MIMAT0005881	hsa-miR-1291	CNP	1267	ENSG00000173786	0.905	predicted
diana_microt	MIMAT0005881	hsa-miR-1291	IAH1	285148	ENSG00000134330	0.905	predicted
diana_microt	MIMAT0005881	hsa-miR-1291	CACNA1I	8911	ENSG00000100346	0.904	predicted
diana_microt	MIMAT0005881	hsa-miR-1291	GLRX	2745	ENSG00000173221	0.904	predicted
diana_microt	MIMAT0005881	hsa-miR-1291	RGS9BP	388531	ENSG00000186326	0.904	predicted
diana_microt	MIMAT0005881	hsa-miR-1291	NCAPD3	23310	ENSG00000151503	0.903	predicted
diana_microt	MIMAT0005881	hsa-miR-1291	VASH1	22846	ENSG00000071246	0.903	predicted
diana_microt	MIMAT0005881	hsa-miR-1291	ZNF365	22891	ENSG00000138311	0.902	predicted
diana_microt	MIMAT0005881	hsa-miR-1291	IL18BP	10068	ENSG00000137496	0.902	predicted
diana_microt	MIMAT0005881	hsa-miR-1291	NEO1	4756	ENSG00000067141	0.901	predicted
diana_microt	MIMAT0005881	hsa-miR-1291	APOBEC3F	200316	ENSG00000128394	0.901	predicted
diana_microt	MIMAT0005881	hsa-miR-1291	BSPRY	54836	ENSG00000119411	0.901	predicted
diana_microt	MIMAT0005881	hsa-miR-1291	MUTYH	4595	ENSG00000132781	0.9	predicted
diana_microt	MIMAT0005881	hsa-miR-1291	DMBT1	1755	ENSG00000187908	0.9	predicted
diana_microt	MIMAT0005881	hsa-miR-1291	HAPLN3	145864	ENSG00000140511	0.899	predicted
diana_microt	MIMAT0005881	hsa-miR-1291	TRAPPC2L	51693	ENSG00000167515	0.899	predicted
diana_microt	MIMAT0005881	hsa-miR-1291	CYP2C18	1562	ENSG00000108242	0.899	predicted
diana_microt	MIMAT0005881	hsa-miR-1291	KPNA6	23633	ENSG00000025800	0.898	predicted
diana_microt	MIMAT0005881	hsa-miR-1291	IQSEC2	23096	ENSG00000124313	0.898	predicted
diana_microt	MIMAT0005881	hsa-miR-1291	ABCC1	4363	ENSG00000103222	0.898	predicted
diana_microt	MIMAT0005881	hsa-miR-1291	RTEL1-TNFRSF6B		ENSG00000026036	0.897	predicted
diana_microt	MIMAT0005881	hsa-miR-1291	PIN4	5303	ENSG00000102309	0.895	predicted
diana_microt	MIMAT0005881	hsa-miR-1291		619207	ENSG00000214279	0.893	predicted
diana_microt	MIMAT0005881	hsa-miR-1291	ZNF423	23090	ENSG00000102935	0.893	predicted
diana_microt	MIMAT0005881	hsa-miR-1291	FAM215A		ENSG00000267496	0.893	predicted
diana_microt	MIMAT0005881	hsa-miR-1291	CC2D1A	54862	ENSG00000132024	0.892	predicted
diana_microt	MIMAT0005881	hsa-miR-1291	ESRRA	2101	ENSG00000173153	0.892	predicted
diana_microt	MIMAT0005881	hsa-miR-1291	PTPRU	10076	ENSG00000060656	0.892	predicted
diana_microt	MIMAT0005881	hsa-miR-1291	FAM71D	161142	ENSG00000172717	0.891	predicted
diana_microt	MIMAT0005881	hsa-miR-1291	IL6R	3570	ENSG00000160712	0.89	predicted
diana_microt	MIMAT0005881	hsa-miR-1291	FOXP4	116113	ENSG00000137166	0.89	predicted
diana_microt	MIMAT0005881	hsa-miR-1291	NUTM2F	54754	ENSG00000130950	0.889	predicted
diana_microt	MIMAT0005881	hsa-miR-1291	TGFB2	7042	ENSG00000092969	0.889	predicted
diana_microt	MIMAT0005881	hsa-miR-1291	NUTM2F	441457	ENSG00000130950	0.889	predicted
diana_microt	MIMAT0005881	hsa-miR-1291	FBXO36	130888	ENSG00000153832	0.886	predicted
diana_microt	MIMAT0005881	hsa-miR-1291	SLC1A1	6505	ENSG00000106688	0.886	predicted
diana_microt	MIMAT0005881	hsa-miR-1291	GALNT13	114805	ENSG00000144278	0.886	predicted
diana_microt	MIMAT0005881	hsa-miR-1291	ITGA5	3678	ENSG00000161638	0.884	predicted
diana_microt	MIMAT0005881	hsa-miR-1291	DPM2	8818	ENSG00000136908	0.884	predicted
diana_microt	MIMAT0005881	hsa-miR-1291	MAN1C1	57134	ENSG00000117643	0.884	predicted
diana_microt	MIMAT0005881	hsa-miR-1291	ANKRD11	29123	ENSG00000167522	0.884	predicted
diana_microt	MIMAT0005881	hsa-miR-1291			ENSG00000233539	0.882	predicted
diana_microt	MIMAT0005881	hsa-miR-1291	ARID3B	10620	ENSG00000179361	0.882	predicted
diana_microt	MIMAT0005881	hsa-miR-1291	CRK	1398	ENSG00000167193	0.88	predicted
diana_microt	MIMAT0005881	hsa-miR-1291	HERC2	8924	ENSG00000128731	0.879	predicted
diana_microt	MIMAT0005881	hsa-miR-1291	HERC2	100653292	ENSG00000128731	0.879	predicted
diana_microt	MIMAT0005881	hsa-miR-1291	VRK3	51231	ENSG00000105053	0.879	predicted
diana_microt	MIMAT0005881	hsa-miR-1291	PSME2	5721	ENSG00000100911	0.878	predicted
diana_microt	MIMAT0005881	hsa-miR-1291	C17orf70	80233	ENSG00000185504	0.877	predicted
diana_microt	MIMAT0005881	hsa-miR-1291	NTRK3	4916	ENSG00000140538	0.877	predicted
diana_microt	MIMAT0005881	hsa-miR-1291	ZFP91-CNTF		ENSG00000255073	0.876	predicted
diana_microt	MIMAT0005881	hsa-miR-1291	SLC6A7	6534	ENSG00000011083	0.876	predicted
diana_microt	MIMAT0005881	hsa-miR-1291	CDC42EP1	11135	ENSG00000128283	0.876	predicted
diana_microt	MIMAT0005881	hsa-miR-1291	STAT6	6778	ENSG00000166888	0.876	predicted
diana_microt	MIMAT0005881	hsa-miR-1291	RANBP10	57610	ENSG00000141084	0.875	predicted
diana_microt	MIMAT0005881	hsa-miR-1291	DLG4	1742	ENSG00000132535	0.875	predicted
diana_microt	MIMAT0005881	hsa-miR-1291	NRP2	8828	ENSG00000118257	0.874	predicted
diana_microt	MIMAT0005881	hsa-miR-1291	ZNF385D	79750	ENSG00000151789	0.874	predicted
diana_microt	MIMAT0005881	hsa-miR-1291	SEPT3	55964	ENSG00000100167	0.874	predicted
diana_microt	MIMAT0005881	hsa-miR-1291	CD27	939	ENSG00000139193	0.874	predicted
diana_microt	MIMAT0005881	hsa-miR-1291	CHRFAM7A	89832	ENSG00000166664	0.872	predicted
diana_microt	MIMAT0005881	hsa-miR-1291	ELOF1	84337	ENSG00000130165	0.872	predicted
diana_microt	MIMAT0005881	hsa-miR-1291	TCN2	6948	ENSG00000185339	0.872	predicted
diana_microt	MIMAT0005881	hsa-miR-1291	HPCAL4	51440	ENSG00000116983	0.872	predicted
diana_microt	MIMAT0005881	hsa-miR-1291	GRAMD1B	57476	ENSG00000023171	0.872	predicted
diana_microt	MIMAT0005881	hsa-miR-1291	CERCAM	51148	ENSG00000167123	0.871	predicted
diana_microt	MIMAT0005881	hsa-miR-1291	ZSCAN5B	342933	ENSG00000197213	0.871	predicted
diana_microt	MIMAT0005881	hsa-miR-1291	SMC2	10592	ENSG00000136824	0.871	predicted
diana_microt	MIMAT0005881	hsa-miR-1291	RUNX1T1	862	ENSG00000079102	0.871	predicted
diana_microt	MIMAT0005881	hsa-miR-1291	MYBL2	4605	ENSG00000101057	0.87	predicted
diana_microt	MIMAT0005881	hsa-miR-1291	RS1	6247	ENSG00000102104	0.869	predicted
diana_microt	MIMAT0005881	hsa-miR-1291	NCKAP1L	3071	ENSG00000123338	0.869	predicted
diana_microt	MIMAT0005881	hsa-miR-1291	FRMPD3	84443	ENSG00000147234	0.868	predicted
diana_microt	MIMAT0005881	hsa-miR-1291	CD79A	973	ENSG00000105369	0.868	predicted
diana_microt	MIMAT0005881	hsa-miR-1291	TOR4A	54863	ENSG00000198113	0.868	predicted
diana_microt	MIMAT0005881	hsa-miR-1291	NOVA2	4858	ENSG00000104967	0.868	predicted
diana_microt	MIMAT0005881	hsa-miR-1291	ILVBL	10994	ENSG00000105135	0.868	predicted
diana_microt	MIMAT0005881	hsa-miR-1291	MBNL3	55796	ENSG00000076770	0.867	predicted
diana_microt	MIMAT0005881	hsa-miR-1291	LOXL4	84171	ENSG00000138131	0.867	predicted
diana_microt	MIMAT0005881	hsa-miR-1291	C2orf88	84281	ENSG00000187699	0.866	predicted
diana_microt	MIMAT0005881	hsa-miR-1291	MAGEA8	4107	ENSG00000156009	0.866	predicted
diana_microt	MIMAT0005881	hsa-miR-1291	MAGEA11	4110	ENSG00000185247	0.865	predicted
diana_microt	MIMAT0005881	hsa-miR-1291	EDC3	80153	ENSG00000179151	0.864	predicted
diana_microt	MIMAT0005881	hsa-miR-1291	LGSN	51557	ENSG00000146166	0.863	predicted
diana_microt	MIMAT0005881	hsa-miR-1291	ALDH1L1	10840	ENSG00000144908	0.863	predicted
diana_microt	MIMAT0005881	hsa-miR-1291	PLCB1	23236	ENSG00000182621	0.863	predicted
diana_microt	MIMAT0005881	hsa-miR-1291	SARM1	23098	ENSG00000004139	0.861	predicted
diana_microt	MIMAT0005881	hsa-miR-1291	MECR	51102	ENSG00000116353	0.861	predicted
diana_microt	MIMAT0005881	hsa-miR-1291	FAM131A	131408	ENSG00000175182	0.86	predicted
diana_microt	MIMAT0005881	hsa-miR-1291	HAP1	9001	ENSG00000173805	0.86	predicted
diana_microt	MIMAT0005881	hsa-miR-1291	GBA2	57704	ENSG00000070610	0.859	predicted
diana_microt	MIMAT0005881	hsa-miR-1291	NPRL3	8131	ENSG00000103148	0.857	predicted
diana_microt	MIMAT0005881	hsa-miR-1291	PACSIN1	29993	ENSG00000124507	0.857	predicted
diana_microt	MIMAT0005881	hsa-miR-1291	GPR133	283383	ENSG00000111452	0.857	predicted
diana_microt	MIMAT0005881	hsa-miR-1291	CD1E	913	ENSG00000158488	0.856	predicted
diana_microt	MIMAT0005881	hsa-miR-1291	ARID4B	51742	ENSG00000054267	0.855	predicted
diana_microt	MIMAT0005881	hsa-miR-1291	THEM6	51337	ENSG00000130193	0.855	predicted
diana_microt	MIMAT0005881	hsa-miR-1291	LPO	4025	ENSG00000167419	0.854	predicted
diana_microt	MIMAT0005881	hsa-miR-1291	ALDH1L2	160428	ENSG00000136010	0.854	predicted
diana_microt	MIMAT0005881	hsa-miR-1291	KIAA0319L	79932	ENSG00000142687	0.854	predicted
diana_microt	MIMAT0005881	hsa-miR-1291	PKP1	5317	ENSG00000081277	0.853	predicted
diana_microt	MIMAT0005881	hsa-miR-1291	PPM1M	132160	ENSG00000164088	0.853	predicted
diana_microt	MIMAT0005881	hsa-miR-1291	HAUS1	115106	ENSG00000152240	0.852	predicted
diana_microt	MIMAT0005881	hsa-miR-1291	PODNL1	79883	ENSG00000132000	0.851	predicted
diana_microt	MIMAT0005881	hsa-miR-1291	C17orf107	100130311	ENSG00000205710	0.851	predicted
diana_microt	MIMAT0005881	hsa-miR-1291	ARHGEF15	22899	ENSG00000198844	0.85	predicted
diana_microt	MIMAT0005881	hsa-miR-1291	PRF1	5551	ENSG00000180644	0.85	predicted
diana_microt	MIMAT0005881	hsa-miR-1291	ATXN1L	342371	ENSG00000224470	0.85	predicted
diana_microt	MIMAT0005881	hsa-miR-1291	YY1AP1	55249	ENSG00000163374	0.849	predicted
diana_microt	MIMAT0005881	hsa-miR-1291	TIAM1	7074	ENSG00000156299	0.849	predicted
diana_microt	MIMAT0005881	hsa-miR-1291	ZFHX2	85446	ENSG00000136367	0.849	predicted
diana_microt	MIMAT0005881	hsa-miR-1291	COL4A5	1287	ENSG00000188153	0.849	predicted
diana_microt	MIMAT0005881	hsa-miR-1291	OCSTAMP	128506	ENSG00000149635	0.848	predicted
diana_microt	MIMAT0005881	hsa-miR-1291	CORO7-PAM16	100529144	ENSG00000103426	0.847	predicted
diana_microt	MIMAT0005881	hsa-miR-1291	DNAJB5	25822	ENSG00000137094	0.847	predicted
diana_microt	MIMAT0005881	hsa-miR-1291	LRP5	4041	ENSG00000162337	0.847	predicted
diana_microt	MIMAT0005881	hsa-miR-1291	MRPS5	64969	ENSG00000144029	0.847	predicted
diana_microt	MIMAT0005881	hsa-miR-1291	RFWD3	55159	ENSG00000168411	0.846	predicted
diana_microt	MIMAT0005881	hsa-miR-1291	FAM222B	55731	ENSG00000173065	0.846	predicted
diana_microt	MIMAT0005881	hsa-miR-1291	KRT71	112802	ENSG00000139648	0.846	predicted
diana_microt	MIMAT0005881	hsa-miR-1291	RAD51B	5890	ENSG00000182185	0.845	predicted
diana_microt	MIMAT0005881	hsa-miR-1291	REEP2	51308	ENSG00000132563	0.845	predicted
diana_microt	MIMAT0005881	hsa-miR-1291	RNF213	57674	ENSG00000173821	0.844	predicted
diana_microt	MIMAT0005881	hsa-miR-1291	KIF21B	23046	ENSG00000116852	0.844	predicted
diana_microt	MIMAT0005881	hsa-miR-1291	BMP1	649	ENSG00000168487	0.844	predicted
diana_microt	MIMAT0005881	hsa-miR-1291	KIF3C	3797	ENSG00000084731	0.843	predicted
diana_microt	MIMAT0005881	hsa-miR-1291	FAM214B	80256	ENSG00000005238	0.843	predicted
diana_microt	MIMAT0005881	hsa-miR-1291	RASSF1	11186	ENSG00000068028	0.842	predicted
diana_microt	MIMAT0005881	hsa-miR-1291	ATP5E	514	ENSG00000124172	0.841	predicted
diana_microt	MIMAT0005881	hsa-miR-1291	TECPR1	25851	ENSG00000205356	0.84	predicted
diana_microt	MIMAT0005881	hsa-miR-1291	CCNB3	85417	ENSG00000147082	0.837	predicted
diana_microt	MIMAT0005881	hsa-miR-1291	GLYCTK	132158	ENSG00000168237	0.837	predicted
diana_microt	MIMAT0005881	hsa-miR-1291	APC2	10297	ENSG00000115266	0.837	predicted
diana_microt	MIMAT0005881	hsa-miR-1291	MMP24	10893	ENSG00000125966	0.837	predicted
diana_microt	MIMAT0005881	hsa-miR-1291	MRPS26	64949	ENSG00000125901	0.836	predicted
diana_microt	MIMAT0005881	hsa-miR-1291	IL5	3567	ENSG00000113525	0.836	predicted
diana_microt	MIMAT0005881	hsa-miR-1291	LYVE1	10894	ENSG00000133800	0.836	predicted
diana_microt	MIMAT0005881	hsa-miR-1291	SHROOM4	57477	ENSG00000158352	0.836	predicted
diana_microt	MIMAT0005881	hsa-miR-1291	CDH3	1001	ENSG00000062038	0.836	predicted
diana_microt	MIMAT0005881	hsa-miR-1291	PLBD2	196463	ENSG00000151176	0.835	predicted
diana_microt	MIMAT0005881	hsa-miR-1291	C16orf87	388272	ENSG00000155330	0.834	predicted
diana_microt	MIMAT0005881	hsa-miR-1291		64748	ENSG00000105520	0.834	predicted
diana_microt	MIMAT0005881	hsa-miR-1291	TBC1D25	4943	ENSG00000068354	0.834	predicted
diana_microt	MIMAT0005881	hsa-miR-1291	RNF152	220441	ENSG00000176641	0.833	predicted
diana_microt	MIMAT0005881	hsa-miR-1291	RAB3B	5865	ENSG00000169213	0.832	predicted
diana_microt	MIMAT0005881	hsa-miR-1291	AGO1	26523	ENSG00000092847	0.832	predicted
diana_microt	MIMAT0005881	hsa-miR-1291	NUTF2	128322	ENSG00000102898	0.831	predicted
diana_microt	MIMAT0005881	hsa-miR-1291	NUTF2	10204	ENSG00000102898	0.831	predicted
diana_microt	MIMAT0005881	hsa-miR-1291	ESPL1	9700	ENSG00000135476	0.831	predicted
diana_microt	MIMAT0005881	hsa-miR-1291	FAIM2	23017	ENSG00000135472	0.831	predicted
diana_microt	MIMAT0005881	hsa-miR-1291	HIST1H4J	121504	ENSG00000197238	0.83	predicted
diana_microt	MIMAT0005881	hsa-miR-1291	HIST1H4J	8365	ENSG00000197238	0.83	predicted
diana_microt	MIMAT0005881	hsa-miR-1291	HIST1H4J	8360	ENSG00000197238	0.83	predicted
diana_microt	MIMAT0005881	hsa-miR-1291	HIST1H4J	8370	ENSG00000197238	0.83	predicted
diana_microt	MIMAT0005881	hsa-miR-1291	HIST1H4J	8359	ENSG00000197238	0.83	predicted
diana_microt	MIMAT0005881	hsa-miR-1291	HIST1H4J	8368	ENSG00000197238	0.83	predicted
diana_microt	MIMAT0005881	hsa-miR-1291			ENSG00000258555	0.83	predicted
diana_microt	MIMAT0005881	hsa-miR-1291	HIST1H4J	554313	ENSG00000197238	0.83	predicted
diana_microt	MIMAT0005881	hsa-miR-1291	HIST1H4J	8362	ENSG00000197238	0.83	predicted
diana_microt	MIMAT0005881	hsa-miR-1291	HIST1H4J	8364	ENSG00000197238	0.83	predicted
diana_microt	MIMAT0005881	hsa-miR-1291	HIST1H4J	8367	ENSG00000197238	0.83	predicted
diana_microt	MIMAT0005881	hsa-miR-1291	HIST1H4J	8366	ENSG00000197238	0.83	predicted
diana_microt	MIMAT0005881	hsa-miR-1291	HIST1H4J	8361	ENSG00000197238	0.83	predicted
diana_microt	MIMAT0005881	hsa-miR-1291	HIST1H4J	8363	ENSG00000197238	0.83	predicted
diana_microt	MIMAT0005881	hsa-miR-1291	HIST1H4J	8294	ENSG00000197238	0.83	predicted
diana_microt	MIMAT0005881	hsa-miR-1291	TESK2	10420	ENSG00000070759	0.829	predicted
diana_microt	MIMAT0005881	hsa-miR-1291	MON1B	22879	ENSG00000103111	0.829	predicted
diana_microt	MIMAT0005881	hsa-miR-1291	SDK2	54549	ENSG00000069188	0.829	predicted
diana_microt	MIMAT0005881	hsa-miR-1291	CCDC120	90060	ENSG00000147144	0.829	predicted
diana_microt	MIMAT0005881	hsa-miR-1291	HIST1H4E	121504	ENSG00000198518	0.826	predicted
diana_microt	MIMAT0005881	hsa-miR-1291	HIST1H4E	8365	ENSG00000198518	0.826	predicted
diana_microt	MIMAT0005881	hsa-miR-1291	HIST1H4E	8360	ENSG00000198518	0.826	predicted
diana_microt	MIMAT0005881	hsa-miR-1291	HIST1H4E	8370	ENSG00000198518	0.826	predicted
diana_microt	MIMAT0005881	hsa-miR-1291	HIST1H4E	8359	ENSG00000198518	0.826	predicted
diana_microt	MIMAT0005881	hsa-miR-1291	HIST1H4E	8368	ENSG00000198518	0.826	predicted
diana_microt	MIMAT0005881	hsa-miR-1291	HIST1H4E	554313	ENSG00000198518	0.826	predicted
diana_microt	MIMAT0005881	hsa-miR-1291	HIST1H4E	8362	ENSG00000198518	0.826	predicted
diana_microt	MIMAT0005881	hsa-miR-1291	HIST1H4E	8364	ENSG00000198518	0.826	predicted
diana_microt	MIMAT0005881	hsa-miR-1291	HIST1H4E	8367	ENSG00000276966	0.826	predicted
diana_microt	MIMAT0005881	hsa-miR-1291	HIST1H4E	8294	ENSG00000198518	0.826	predicted
diana_microt	MIMAT0005881	hsa-miR-1291	HIST1H4E	8366	ENSG00000198518	0.826	predicted
diana_microt	MIMAT0005881	hsa-miR-1291	HIST1H4E	8361	ENSG00000198518	0.826	predicted
diana_microt	MIMAT0005881	hsa-miR-1291	HIST1H4E	8363	ENSG00000198518	0.826	predicted
diana_microt	MIMAT0005881	hsa-miR-1291	EPHB3	2049	ENSG00000182580	0.825	predicted
diana_microt	MIMAT0005881	hsa-miR-1291	KLK5	25818	ENSG00000167754	0.825	predicted
diana_microt	MIMAT0005881	hsa-miR-1291	SYNJ1	8867	ENSG00000159082	0.825	predicted
diana_microt	MIMAT0005881	hsa-miR-1291	PSMD14	10213	ENSG00000115233	0.824	predicted
diana_microt	MIMAT0005881	hsa-miR-1291	ATG16L2	89849	ENSG00000168010	0.824	predicted
diana_microt	MIMAT0005881	hsa-miR-1291	RMND5B	64777	ENSG00000145916	0.824	predicted
diana_microt	MIMAT0005881	hsa-miR-1291	HS1BP3	64342	ENSG00000118960	0.824	predicted
diana_microt	MIMAT0005881	hsa-miR-1291	MESDC1	59274	ENSG00000140406	0.824	predicted
diana_microt	MIMAT0005881	hsa-miR-1291	HCN4	10021	ENSG00000138622	0.824	predicted
diana_microt	MIMAT0005881	hsa-miR-1291	LRRC10B	390205	ENSG00000204950	0.823	predicted
diana_microt	MIMAT0005881	hsa-miR-1291	BSN	8927	ENSG00000164061	0.823	predicted
diana_microt	MIMAT0005881	hsa-miR-1291	ZBTB7C	201501	ENSG00000184828	0.822	predicted
diana_microt	MIMAT0005881	hsa-miR-1291	CCDC3	83643	ENSG00000151468	0.822	predicted
diana_microt	MIMAT0005881	hsa-miR-1291	CENPO	79172	ENSG00000138092	0.822	predicted
diana_microt	MIMAT0005881	hsa-miR-1291	UROC1	131669	ENSG00000159650	0.821	predicted
diana_microt	MIMAT0005881	hsa-miR-1291	RAB30	27314	ENSG00000137502	0.821	predicted
diana_microt	MIMAT0005881	hsa-miR-1291	EML2	24139	ENSG00000125746	0.82	predicted
diana_microt	MIMAT0005881	hsa-miR-1291	GMPPB	29925	ENSG00000173540	0.82	predicted
diana_microt	MIMAT0005881	hsa-miR-1291	CASP10	843	ENSG00000003400	0.82	predicted
diana_microt	MIMAT0005881	hsa-miR-1291	GMPPB	386724	ENSG00000173540	0.82	predicted
diana_microt	MIMAT0005881	hsa-miR-1291	KRTAP10-3	386682	ENSG00000212935	0.82	predicted
diana_microt	MIMAT0005881	hsa-miR-1291	STYXL1	51657	ENSG00000127952	0.819	predicted
diana_microt	MIMAT0005881	hsa-miR-1291	CHP2	63928	ENSG00000166869	0.819	predicted
diana_microt	MIMAT0005881	hsa-miR-1291	TXLNA	200081	ENSG00000084652	0.819	predicted
diana_microt	MIMAT0005881	hsa-miR-1291	RPP14	11102	ENSG00000163684	0.819	predicted
diana_microt	MIMAT0005881	hsa-miR-1291	ELOVL5	60481	ENSG00000012660	0.818	predicted
diana_microt	MIMAT0005881	hsa-miR-1291	LNPEP	4012	ENSG00000113441	0.817	predicted
diana_microt	MIMAT0005881	hsa-miR-1291	FAM86C1	55199	ENSG00000158483	0.817	predicted
diana_microt	MIMAT0005881	hsa-miR-1291	ABHD16A	7920	ENSG00000204427	0.816	predicted
diana_microt	MIMAT0005881	hsa-miR-1291	UST	10090	ENSG00000111962	0.816	predicted
diana_microt	MIMAT0005881	hsa-miR-1291	KIF20A	10112	ENSG00000112984	0.815	predicted
diana_microt	MIMAT0005881	hsa-miR-1291	ESRP2	80004	ENSG00000103067	0.815	predicted
diana_microt	MIMAT0005881	hsa-miR-1291	COL13A1	1305	ENSG00000197467	0.815	predicted
diana_microt	MIMAT0005881	hsa-miR-1291	EPHB6	2051	ENSG00000106123	0.815	predicted
diana_microt	MIMAT0005881	hsa-miR-1291	GPSM1	26086	ENSG00000160360	0.815	predicted
diana_microt	MIMAT0005881	hsa-miR-1291	SOGA1	140710	ENSG00000149639	0.815	predicted
diana_microt	MIMAT0005881	hsa-miR-1291	NFKBIB	4793	ENSG00000104825	0.815	predicted
diana_microt	MIMAT0005881	hsa-miR-1291	NFASC	23114	ENSG00000163531	0.815	predicted
diana_microt	MIMAT0005881	hsa-miR-1291	KSR2	283455	ENSG00000171435	0.814	predicted
diana_microt	MIMAT0005881	hsa-miR-1291	BCL9L	283149	ENSG00000186174	0.814	predicted
diana_microt	MIMAT0005881	hsa-miR-1291	SLC17A5	26503	ENSG00000119899	0.814	predicted
diana_microt	MIMAT0005881	hsa-miR-1291	SNRPA1	6627	ENSG00000131876	0.814	predicted
diana_microt	MIMAT0005881	hsa-miR-1291	FAM135B	51059	ENSG00000147724	0.814	predicted
diana_microt	MIMAT0005881	hsa-miR-1291	IKBKG	8517	ENSG00000269335	0.814	predicted
diana_microt	MIMAT0005881	hsa-miR-1291	FAM109B	150368	ENSG00000177096	0.813	predicted
diana_microt	MIMAT0005881	hsa-miR-1291	SYNGR1	9145	ENSG00000100321	0.813	predicted
diana_microt	MIMAT0005881	hsa-miR-1291	TSPAN15	23555	ENSG00000099282	0.813	predicted
diana_microt	MIMAT0005881	hsa-miR-1291	KIAA1967	57805	ENSG00000158941	0.812	predicted
diana_microt	MIMAT0005881	hsa-miR-1291	PTPRD	5789	ENSG00000153707	0.812	predicted
diana_microt	MIMAT0005881	hsa-miR-1291	SLC6A12	6539	ENSG00000111181	0.812	predicted
diana_microt	MIMAT0005881	hsa-miR-1291	ZBTB4	57659	ENSG00000174282	0.811	predicted
diana_microt	MIMAT0005881	hsa-miR-1291	RSPH9	221421	ENSG00000172426	0.811	predicted
diana_microt	MIMAT0005881	hsa-miR-1291	MAPRE2	10982	ENSG00000166974	0.811	predicted
diana_microt	MIMAT0005881	hsa-miR-1291	OAZ2	4947	ENSG00000180304	0.811	predicted
diana_microt	MIMAT0005881	hsa-miR-1291	H2AFX	3014	ENSG00000188486	0.811	predicted
diana_microt	MIMAT0005881	hsa-miR-1291	LRRC37A3	374819	ENSG00000176809	0.811	predicted
diana_microt	MIMAT0005881	hsa-miR-1291	CDT1	81620	ENSG00000167513	0.811	predicted
diana_microt	MIMAT0005881	hsa-miR-1291	C5orf45	51149	ENSG00000161010	0.811	predicted
diana_microt	MIMAT0005881	hsa-miR-1291	GORASP1	64689	ENSG00000114745	0.81	predicted
diana_microt	MIMAT0005881	hsa-miR-1291	GJC1	10052	ENSG00000182963	0.81	predicted
diana_microt	MIMAT0005881	hsa-miR-1291	TMEM229B	161145	ENSG00000198133	0.81	predicted
diana_microt	MIMAT0005881	hsa-miR-1291	WDFY4	57705	ENSG00000128815	0.81	predicted
diana_microt	MIMAT0005881	hsa-miR-1291	SLC12A7	10723	ENSG00000113504	0.809	predicted
diana_microt	MIMAT0005881	hsa-miR-1291	SNPH	9751	ENSG00000101298	0.809	predicted
diana_microt	MIMAT0005881	hsa-miR-1291	GSG1L	146395	ENSG00000169181	0.809	predicted
diana_microt	MIMAT0005881	hsa-miR-1291	RPL4	595099	ENSG00000174444	0.808	predicted
diana_microt	MIMAT0005881	hsa-miR-1291	MARCH8	220972	ENSG00000165406	0.808	predicted
diana_microt	MIMAT0005881	hsa-miR-1291	RPL4	595098	ENSG00000174444	0.808	predicted
diana_microt	MIMAT0005881	hsa-miR-1291	RPL4	595100	ENSG00000174444	0.808	predicted
diana_microt	MIMAT0005881	hsa-miR-1291	RPL4	595097	ENSG00000174444	0.808	predicted
diana_microt	MIMAT0005881	hsa-miR-1291	RPL4	6124	ENSG00000174444	0.808	predicted
diana_microt	MIMAT0005881	hsa-miR-1291	SEZ6	124925	ENSG00000063015	0.807	predicted
diana_microt	MIMAT0005881	hsa-miR-1291	C22orf29	79680	ENSG00000215012	0.807	predicted
diana_microt	MIMAT0005881	hsa-miR-1291	ZNF618	114991	ENSG00000157657	0.806	predicted
diana_microt	MIMAT0005881	hsa-miR-1291	CHCHD5	84269	ENSG00000125611	0.806	predicted
diana_microt	MIMAT0005881	hsa-miR-1291	C2orf91	400950	ENSG00000205086	0.805	predicted
diana_microt	MIMAT0005881	hsa-miR-1291	RIMS3	9783	ENSG00000117016	0.805	predicted
diana_microt	MIMAT0005881	hsa-miR-1291	ATP6V0B	533	ENSG00000117410	0.805	predicted
diana_microt	MIMAT0005881	hsa-miR-1291	PPP2R3C	55012	ENSG00000092020	0.805	predicted
diana_microt	MIMAT0005881	hsa-miR-1291	COL24A1	255631	ENSG00000171502	0.805	predicted
diana_microt	MIMAT0005881	hsa-miR-1291	HIST1H4H	8362	ENSG00000158406	0.804	predicted
diana_microt	MIMAT0005881	hsa-miR-1291	KDM6B	23135	ENSG00000132510	0.804	predicted
diana_microt	MIMAT0005881	hsa-miR-1291	XCR1	2829	ENSG00000173578	0.804	predicted
diana_microt	MIMAT0005881	hsa-miR-1291	HIST1H4H	8364	ENSG00000158406	0.804	predicted
diana_microt	MIMAT0005881	hsa-miR-1291	HIST1H4H	8294	ENSG00000158406	0.804	predicted
diana_microt	MIMAT0005881	hsa-miR-1291	HIST1H4H	8367	ENSG00000158406	0.804	predicted
diana_microt	MIMAT0005881	hsa-miR-1291	HIST1H4H	8366	ENSG00000158406	0.804	predicted
diana_microt	MIMAT0005881	hsa-miR-1291	HIST1H4H	8361	ENSG00000158406	0.804	predicted
diana_microt	MIMAT0005881	hsa-miR-1291	EBF4	57593	ENSG00000088881	0.804	predicted
diana_microt	MIMAT0005881	hsa-miR-1291	HIST1H4H	8363	ENSG00000158406	0.804	predicted
diana_microt	MIMAT0005881	hsa-miR-1291	HIST1H4H	121504	ENSG00000158406	0.804	predicted
diana_microt	MIMAT0005881	hsa-miR-1291	HIST1H4H	8365	ENSG00000158406	0.804	predicted
diana_microt	MIMAT0005881	hsa-miR-1291	HIST1H4H	8360	ENSG00000158406	0.804	predicted
diana_microt	MIMAT0005881	hsa-miR-1291	HIST1H4H	8370	ENSG00000158406	0.804	predicted
diana_microt	MIMAT0005881	hsa-miR-1291	HIST1H4H	8359	ENSG00000158406	0.804	predicted
diana_microt	MIMAT0005881	hsa-miR-1291	HIST1H4H	8368	ENSG00000158406	0.804	predicted
diana_microt	MIMAT0005881	hsa-miR-1291	HIST1H4H	554313	ENSG00000158406	0.804	predicted
diana_microt	MIMAT0005881	hsa-miR-1291	C10orf2	56652	ENSG00000107815	0.803	predicted
diana_microt	MIMAT0005881	hsa-miR-1291	GPM6A	2823	ENSG00000150625	0.803	predicted
diana_microt	MIMAT0005881	hsa-miR-1291	BCAR1	9564	ENSG00000050820	0.803	predicted
diana_microt	MIMAT0005881	hsa-miR-1291	SLC5A6	8884	ENSG00000138074	0.803	predicted
diana_microt	MIMAT0005881	hsa-miR-1291	SAMD14	201191	ENSG00000167100	0.802	predicted
diana_microt	MIMAT0005881	hsa-miR-1291	RELT	84957	ENSG00000054967	0.802	predicted
diana_microt	MIMAT0005881	hsa-miR-1291	MCAM	4162	ENSG00000076706	0.801	predicted
diana_microt	MIMAT0005881	hsa-miR-1291	RASAL2	9462	ENSG00000075391	0.801	predicted
diana_microt	MIMAT0005881	hsa-miR-1291	VPS13D	55187	ENSG00000048707	0.801	predicted
diana_microt	MIMAT0005881	hsa-miR-1291	PPIL2	23759	ENSG00000100023	0.801	predicted
diana_microt	MIMAT0005881	hsa-miR-1291	DNAJB1	3337	ENSG00000132002	0.8	predicted
diana_microt	MIMAT0005881	hsa-miR-1291	ARL10	285598	ENSG00000175414	0.8	predicted
diana_microt	MIMAT0005881	hsa-miR-1291	NMNAT2	23057	ENSG00000157064	0.799	predicted
diana_microt	MIMAT0005881	hsa-miR-1291	GPRIN2	9721	ENSG00000204175	0.799	predicted
diana_microt	MIMAT0005881	hsa-miR-1291	DNAH10OS		ENSG00000250091	0.799	predicted
diana_microt	MIMAT0005881	hsa-miR-1291	HIVEP1	3096	ENSG00000095951	0.798	predicted
diana_microt	MIMAT0005881	hsa-miR-1291	TMEM151A	256472	ENSG00000179292	0.798	predicted
diana_microt	MIMAT0005881	hsa-miR-1291	TMEM92	162461	ENSG00000167105	0.798	predicted
diana_microt	MIMAT0005881	hsa-miR-1291	FAM205B	389715	ENSG00000257198	0.798	predicted
diana_microt	MIMAT0005881	hsa-miR-1291	GABBR2	9568	ENSG00000136928	0.797	predicted
diana_microt	MIMAT0005881	hsa-miR-1291	ACTR1B	10120	ENSG00000115073	0.797	predicted
diana_microt	MIMAT0005881	hsa-miR-1291	GOLGA4	2803	ENSG00000144674	0.796	predicted
diana_microt	MIMAT0005881	hsa-miR-1291	HIST1H2AG	8336	ENSG00000196787	0.796	predicted
diana_microt	MIMAT0005881	hsa-miR-1291	HIST1H2AG	8329	ENSG00000196787	0.796	predicted
diana_microt	MIMAT0005881	hsa-miR-1291	HIST1H2AG	85235	ENSG00000196787	0.796	predicted
diana_microt	MIMAT0005881	hsa-miR-1291	HIST1H2AG	8969	ENSG00000196787	0.796	predicted
diana_microt	MIMAT0005881	hsa-miR-1291		7766	ENSG00000267022	0.796	predicted
diana_microt	MIMAT0005881	hsa-miR-1291	HIST1H2AG	8332	ENSG00000196787	0.796	predicted
diana_microt	MIMAT0005881	hsa-miR-1291	HIST1H2AG	8330	ENSG00000196787	0.796	predicted
diana_microt	MIMAT0005881	hsa-miR-1291	ST7L	54879	ENSG00000007341	0.795	predicted
diana_microt	MIMAT0005881	hsa-miR-1291	APOBEC3C	27350	ENSG00000244509	0.795	predicted
diana_microt	MIMAT0005881	hsa-miR-1291	SORBS1	10580	ENSG00000095637	0.795	predicted
diana_microt	MIMAT0005881	hsa-miR-1291	ADCK1	57143	ENSG00000063761	0.794	predicted
diana_microt	MIMAT0005881	hsa-miR-1291	FAM160B2	64760	ENSG00000158863	0.794	predicted
diana_microt	MIMAT0005881	hsa-miR-1291	CSPG4	1464	ENSG00000173546	0.794	predicted
diana_microt	MIMAT0005881	hsa-miR-1291	UBN2	254048	ENSG00000157741	0.793	predicted
diana_microt	MIMAT0005881	hsa-miR-1291	HRASLS5	117245	ENSG00000168004	0.792	predicted
diana_microt	MIMAT0005881	hsa-miR-1291	TNRC6A	27327	ENSG00000090905	0.792	predicted
diana_microt	MIMAT0005881	hsa-miR-1291	IPO11	51194	ENSG00000086200	0.791	predicted
diana_microt	MIMAT0005881	hsa-miR-1291	C17orf102	400591	ENSG00000197322	0.791	predicted
diana_microt	MIMAT0005881	hsa-miR-1291	CCDC107	203260	ENSG00000159884	0.791	predicted
diana_microt	MIMAT0005881	hsa-miR-1291	FAM186B	84070	ENSG00000135436	0.791	predicted
diana_microt	MIMAT0005881	hsa-miR-1291	PSKH1	5681	ENSG00000159792	0.79	predicted
diana_microt	MIMAT0005881	hsa-miR-1291	CTIF	9811	ENSG00000134030	0.79	predicted
diana_microt	MIMAT0005881	hsa-miR-1291	MYO19	80179	ENSG00000278259	0.79	predicted
diana_microt	MIMAT0005881	hsa-miR-1291	BATF2	116071	ENSG00000168062	0.789	predicted
diana_microt	MIMAT0005881	hsa-miR-1291	SRSF6	6431	ENSG00000124193	0.789	predicted
diana_microt	MIMAT0005881	hsa-miR-1291	TGM5	9333	ENSG00000104055	0.789	predicted
diana_microt	MIMAT0005881	hsa-miR-1291	UBFD1	56061	ENSG00000103353	0.789	predicted
diana_microt	MIMAT0005881	hsa-miR-1291	CA3	761	ENSG00000164879	0.789	predicted
diana_microt	MIMAT0005881	hsa-miR-1291	LGALS12	85329	ENSG00000133317	0.789	predicted
diana_microt	MIMAT0005881	hsa-miR-1291	C9orf91	203197	ENSG00000157693	0.787	predicted
diana_microt	MIMAT0005881	hsa-miR-1291	ARHGAP19	84986	ENSG00000213390	0.787	predicted
diana_microt	MIMAT0005881	hsa-miR-1291	TYSND1	219743	ENSG00000156521	0.787	predicted
diana_microt	MIMAT0005881	hsa-miR-1291	TJAP1	93643	ENSG00000137221	0.787	predicted
diana_microt	MIMAT0005881	hsa-miR-1291	DRD2	1813	ENSG00000149295	0.786	predicted
diana_microt	MIMAT0005881	hsa-miR-1291	CNGA3	1261	ENSG00000144191	0.786	predicted
diana_microt	MIMAT0005881	hsa-miR-1291	SLC7A6	9057	ENSG00000103064	0.786	predicted
diana_microt	MIMAT0005881	hsa-miR-1291	TTYH3	80727	ENSG00000136295	0.786	predicted
diana_microt	MIMAT0005881	hsa-miR-1291	FOXN1	8456	ENSG00000109101	0.785	predicted
diana_microt	MIMAT0005881	hsa-miR-1291	CAPNS1	826	ENSG00000126247	0.785	predicted
diana_microt	MIMAT0005881	hsa-miR-1291	LINC00923	91948	ENSG00000251209	0.784	predicted
diana_microt	MIMAT0005881	hsa-miR-1291	C1orf226	400793	ENSG00000239887	0.784	predicted
diana_microt	MIMAT0005881	hsa-miR-1291	OSCAR	126014	ENSG00000170909	0.784	predicted
diana_microt	MIMAT0005881	hsa-miR-1291	MYO1C	4641	ENSG00000197879	0.783	predicted
diana_microt	MIMAT0005881	hsa-miR-1291	FAM86B1	653333	ENSG00000186523	0.782	predicted
diana_microt	MIMAT0005881	hsa-miR-1291	WDR5	11091	ENSG00000196363	0.782	predicted
diana_microt	MIMAT0005881	hsa-miR-1291	FUK	197258	ENSG00000157353	0.782	predicted
diana_microt	MIMAT0005881	hsa-miR-1291	FAM86B1	85002	ENSG00000186523	0.782	predicted
diana_microt	MIMAT0005881	hsa-miR-1291	TCF19	6941	ENSG00000137310	0.782	predicted
diana_microt	MIMAT0005881	hsa-miR-1291	BRSK1	84446	ENSG00000160469	0.781	predicted
diana_microt	MIMAT0005881	hsa-miR-1291	GRK6	2870	ENSG00000198055	0.781	predicted
diana_microt	MIMAT0005881	hsa-miR-1291	IL9R	3581	ENSG00000124334	0.781	predicted
diana_microt	MIMAT0005881	hsa-miR-1291	CRTC2	200186	ENSG00000160741	0.781	predicted
diana_microt	MIMAT0005881	hsa-miR-1291	EPHA10	284656	ENSG00000183317	0.78	predicted
diana_microt	MIMAT0005881	hsa-miR-1291	PLXNA2	5362	ENSG00000076356	0.78	predicted
diana_microt	MIMAT0005881	hsa-miR-1291	LIN7A	8825	ENSG00000111052	0.78	predicted
diana_microt	MIMAT0005881	hsa-miR-1291	UBE2J1	51465	ENSG00000198833	0.78	predicted
diana_microt	MIMAT0005881	hsa-miR-1291	SLC25A48	153328	ENSG00000145832	0.78	predicted
diana_microt	MIMAT0005881	hsa-miR-1291	KMT2D	8085	ENSG00000167548	0.779	predicted
diana_microt	MIMAT0005881	hsa-miR-1291	CPNE1	8904	ENSG00000214078	0.779	predicted
diana_microt	MIMAT0005881	hsa-miR-1291	PIWIL3	440822	ENSG00000184571	0.779	predicted
diana_microt	MIMAT0005881	hsa-miR-1291	GFRA1	2674	ENSG00000151892	0.778	predicted
diana_microt	MIMAT0005881	hsa-miR-1291	MAGEA9	728269	ENSG00000166008	0.778	predicted
diana_microt	MIMAT0005881	hsa-miR-1291	MAGEA9	4108	ENSG00000123584	0.778	predicted
diana_microt	MIMAT0005881	hsa-miR-1291	NPTXR	23467	ENSG00000221890	0.777	predicted
diana_microt	MIMAT0005881	hsa-miR-1291	THSD4	79875	ENSG00000187720	0.777	predicted
diana_microt	MIMAT0005881	hsa-miR-1291	KCNJ9	3765	ENSG00000162728	0.777	predicted
diana_microt	MIMAT0005881	hsa-miR-1291	TIAM2	26230	ENSG00000146426	0.776	predicted
diana_microt	MIMAT0005881	hsa-miR-1291	ADAMTS14	140766	ENSG00000138316	0.776	predicted
diana_microt	MIMAT0005881	hsa-miR-1291	TIAM2	100505519	ENSG00000146426	0.776	predicted
diana_microt	MIMAT0005881	hsa-miR-1291	DDX11	1663	ENSG00000013573	0.775	predicted
diana_microt	MIMAT0005881	hsa-miR-1291	LRIT2	340745	ENSG00000204033	0.774	predicted
diana_microt	MIMAT0005881	hsa-miR-1291	MOBP	4336	ENSG00000168314	0.774	predicted
diana_microt	MIMAT0005881	hsa-miR-1291	MKL1	57591	ENSG00000196588	0.774	predicted
diana_microt	MIMAT0005881	hsa-miR-1291	KIAA0556	23247	ENSG00000047578	0.773	predicted
diana_microt	MIMAT0005881	hsa-miR-1291	OLFML2A	169611	ENSG00000185585	0.773	predicted
diana_microt	MIMAT0005881	hsa-miR-1291	XKR7	343702	ENSG00000260903	0.773	predicted
diana_microt	MIMAT0005881	hsa-miR-1291	GAREML	150946	ENSG00000157833	0.773	predicted
diana_microt	MIMAT0005881	hsa-miR-1291	ACAP3	116983	ENSG00000131584	0.772	predicted
diana_microt	MIMAT0005881	hsa-miR-1291	TCF7L2	6934	ENSG00000148737	0.772	predicted
diana_microt	MIMAT0005881	hsa-miR-1291	ZNF132	7691	ENSG00000131849	0.772	predicted
diana_microt	MIMAT0005881	hsa-miR-1291	STRIP1	85369	ENSG00000143093	0.771	predicted
diana_microt	MIMAT0005881	hsa-miR-1291	TNK1	8711	ENSG00000174292	0.771	predicted
diana_microt	MIMAT0005881	hsa-miR-1291	LEFTY2	7044	ENSG00000143768	0.771	predicted
diana_microt	MIMAT0005881	hsa-miR-1291	CDX1	1044	ENSG00000113722	0.77	predicted
diana_microt	MIMAT0005881	hsa-miR-1291	CCDC64	92558	ENSG00000135127	0.77	predicted
diana_microt	MIMAT0005881	hsa-miR-1291	TRAF4	9618	ENSG00000076604	0.77	predicted
diana_microt	MIMAT0005881	hsa-miR-1291	PTPN9	5780	ENSG00000169410	0.77	predicted
diana_microt	MIMAT0005881	hsa-miR-1291	PELP1	27043	ENSG00000141456	0.77	predicted
diana_microt	MIMAT0005881	hsa-miR-1291	AVPR2	554	ENSG00000126895	0.769	predicted
diana_microt	MIMAT0005881	hsa-miR-1291	PHF8	23133	ENSG00000172943	0.769	predicted
diana_microt	MIMAT0005881	hsa-miR-1291	C11orf21	29125	ENSG00000110665	0.769	predicted
diana_microt	MIMAT0005881	hsa-miR-1291	FLNA	2316	ENSG00000196924	0.769	predicted
diana_microt	MIMAT0005881	hsa-miR-1291	FBXW5	54461	ENSG00000159069	0.768	predicted
diana_microt	MIMAT0005881	hsa-miR-1291	POLE	5426	ENSG00000177084	0.768	predicted
diana_microt	MIMAT0005881	hsa-miR-1291	SNRK	54861	ENSG00000163788	0.768	predicted
diana_microt	MIMAT0005881	hsa-miR-1291	MKLN1	4289	ENSG00000128585	0.768	predicted
diana_microt	MIMAT0005881	hsa-miR-1291	ACSS2	55902	ENSG00000131069	0.768	predicted
diana_microt	MIMAT0005881	hsa-miR-1291	SYTL1	84958	ENSG00000142765	0.768	predicted
diana_microt	MIMAT0005881	hsa-miR-1291	TMC8	147138	ENSG00000167895	0.767	predicted
diana_microt	MIMAT0005881	hsa-miR-1291	RCVRN	5957	ENSG00000109047	0.766	predicted
diana_microt	MIMAT0005881	hsa-miR-1291	BCDIN3D	144233	ENSG00000186666	0.766	predicted
diana_microt	MIMAT0005881	hsa-miR-1291	CES3	23491	ENSG00000172828	0.766	predicted
diana_microt	MIMAT0005881	hsa-miR-1291	SIRT3	23410	ENSG00000142082	0.766	predicted
diana_microt	MIMAT0005881	hsa-miR-1291	PSTPIP2	9050	ENSG00000152229	0.763	predicted
diana_microt	MIMAT0005881	hsa-miR-1291	ACOT7	11332	ENSG00000097021	0.763	predicted
diana_microt	MIMAT0005881	hsa-miR-1291	TTC5	91875	ENSG00000136319	0.763	predicted
diana_microt	MIMAT0005881	hsa-miR-1291			ENSG00000224870	0.763	predicted
diana_microt	MIMAT0005881	hsa-miR-1291	TNR	7143	ENSG00000116147	0.762	predicted
diana_microt	MIMAT0005881	hsa-miR-1291	C8G	733	ENSG00000176919	0.762	predicted
diana_microt	MIMAT0005881	hsa-miR-1291	PREX1	57580	ENSG00000124126	0.762	predicted
diana_microt	MIMAT0005881	hsa-miR-1291	PELI3	246330	ENSG00000174516	0.761	predicted
diana_microt	MIMAT0005881	hsa-miR-1291	SHKBP1	92799	ENSG00000160410	0.761	predicted
diana_microt	MIMAT0005881	hsa-miR-1291	NKPD1	284353	ENSG00000179846	0.761	predicted
diana_microt	MIMAT0005881	hsa-miR-1291	SDS	10993	ENSG00000135094	0.761	predicted
diana_microt	MIMAT0005881	hsa-miR-1291	KLHL42	57542	ENSG00000087448	0.76	predicted
diana_microt	MIMAT0005881	hsa-miR-1291	SH3BP1	23616	ENSG00000100092	0.759	predicted
diana_microt	MIMAT0005881	hsa-miR-1291	CACNB3	784	ENSG00000167535	0.759	predicted
diana_microt	MIMAT0005881	hsa-miR-1291	ANKRD23	200539	ENSG00000163126	0.759	predicted
diana_microt	MIMAT0005881	hsa-miR-1291			ENSG00000267260	0.758	predicted
diana_microt	MIMAT0005881	hsa-miR-1291	SPATA20	64847	ENSG00000006282	0.758	predicted
diana_microt	MIMAT0005881	hsa-miR-1291	XIRP1	165904	ENSG00000168334	0.758	predicted
diana_microt	MIMAT0005881	hsa-miR-1291	MLXIP	22877	ENSG00000175727	0.758	predicted
diana_microt	MIMAT0005881	hsa-miR-1291	NUDT18	79873	ENSG00000275074	0.757	predicted
diana_microt	MIMAT0005881	hsa-miR-1291	ATXN2	6311	ENSG00000204842	0.756	predicted
diana_microt	MIMAT0005881	hsa-miR-1291	EFNA1	1942	ENSG00000169242	0.756	predicted
diana_microt	MIMAT0005881	hsa-miR-1291	PDLIM7	9260	ENSG00000196923	0.755	predicted
diana_microt	MIMAT0005881	hsa-miR-1291	HIST1H4L	8364	ENSG00000198558	0.755	predicted
diana_microt	MIMAT0005881	hsa-miR-1291	HIST1H4L	8368	ENSG00000275126	0.755	predicted
diana_microt	MIMAT0005881	hsa-miR-1291	HIST1H4L	8367	ENSG00000198558	0.755	predicted
diana_microt	MIMAT0005881	hsa-miR-1291	HIST1H4L	8366	ENSG00000198558	0.755	predicted
diana_microt	MIMAT0005881	hsa-miR-1291	HIST1H4L	8361	ENSG00000198558	0.755	predicted
diana_microt	MIMAT0005881	hsa-miR-1291	HIST1H4L	8363	ENSG00000198558	0.755	predicted
diana_microt	MIMAT0005881	hsa-miR-1291	LRRC14	9684	ENSG00000160959	0.755	predicted
diana_microt	MIMAT0005881	hsa-miR-1291	HIST1H4L	8294	ENSG00000198558	0.755	predicted
diana_microt	MIMAT0005881	hsa-miR-1291	NXPH3	11248	ENSG00000182575	0.755	predicted
diana_microt	MIMAT0005881	hsa-miR-1291	HIST1H4L	121504	ENSG00000198558	0.755	predicted
diana_microt	MIMAT0005881	hsa-miR-1291	HIST1H4L	8365	ENSG00000198558	0.755	predicted
diana_microt	MIMAT0005881	hsa-miR-1291	HIST1H4L	8360	ENSG00000198558	0.755	predicted
diana_microt	MIMAT0005881	hsa-miR-1291	HIST1H4L	8370	ENSG00000198558	0.755	predicted
diana_microt	MIMAT0005881	hsa-miR-1291	HIST1H4L	8359	ENSG00000198558	0.755	predicted
diana_microt	MIMAT0005881	hsa-miR-1291	HIST1H4L	554313	ENSG00000198558	0.755	predicted
diana_microt	MIMAT0005881	hsa-miR-1291	HIST1H4L	8362	ENSG00000198558	0.755	predicted
diana_microt	MIMAT0005881	hsa-miR-1291	MAGED4B	81557	ENSG00000187243	0.754	predicted
diana_microt	MIMAT0005881	hsa-miR-1291	SBNO2	22904	ENSG00000064932	0.754	predicted
diana_microt	MIMAT0005881	hsa-miR-1291	FAM5B	57795	ENSG00000198797	0.754	predicted
diana_microt	MIMAT0005881	hsa-miR-1291	MAGED4B	101340250	ENSG00000187243	0.754	predicted
diana_microt	MIMAT0005881	hsa-miR-1291	MAGED4B	728239	ENSG00000187243	0.754	predicted
diana_microt	MIMAT0005881	hsa-miR-1291	TMEM260	54916	ENSG00000070269	0.754	predicted
diana_microt	MIMAT0005881	hsa-miR-1291	MAGED4B	100124541	ENSG00000187243	0.754	predicted
diana_microt	MIMAT0005881	hsa-miR-1291	CD6	923	ENSG00000013725	0.753	predicted
diana_microt	MIMAT0005881	hsa-miR-1291	PHF15	23338	ENSG00000043143	0.753	predicted
diana_microt	MIMAT0005881	hsa-miR-1291	RAB43	339122	ENSG00000172780	0.752	predicted
diana_microt	MIMAT0005881	hsa-miR-1291	C1orf220	400798	ENSG00000213057	0.752	predicted
diana_microt	MIMAT0005881	hsa-miR-1291	SLITRK3	22865	ENSG00000121871	0.752	predicted
diana_microt	MIMAT0005881	hsa-miR-1291	CHST7	56548	ENSG00000147119	0.752	predicted
diana_microt	MIMAT0005881	hsa-miR-1291	FAM133B	257415	ENSG00000234545	0.751	predicted
diana_microt	MIMAT0005881	hsa-miR-1291	SLC7A2	6542	ENSG00000003989	0.751	predicted
diana_microt	MIMAT0005881	hsa-miR-1291	SPRY3	10251	ENSG00000168939	0.751	predicted
diana_microt	MIMAT0005881	hsa-miR-1291	EIF4E2	9470	ENSG00000135930	0.751	predicted
diana_microt	MIMAT0005881	hsa-miR-1291	KCNK5	8645	ENSG00000164626	0.75	predicted
diana_microt	MIMAT0005881	hsa-miR-1291	TMEM239	100288797	ENSG00000198326	0.75	predicted
diana_microt	MIMAT0005881	hsa-miR-1291	TPRA1	131601	ENSG00000163870	0.749	predicted
diana_microt	MIMAT0005881	hsa-miR-1291	NSD1	64324	ENSG00000165671	0.749	predicted
diana_microt	MIMAT0005881	hsa-miR-1291	MAFG	4097	ENSG00000197063	0.749	predicted
diana_microt	MIMAT0005881	hsa-miR-1291	TIMM22	29928	ENSG00000177370	0.749	predicted
diana_microt	MIMAT0005881	hsa-miR-1291	TEX22	647310	ENSG00000226174	0.749	predicted
diana_microt	MIMAT0005881	hsa-miR-1291	PHOX2A	401	ENSG00000165462	0.748	predicted
diana_microt	MIMAT0005881	hsa-miR-1291	TSNAXIP1	55815	ENSG00000102904	0.748	predicted
diana_microt	MIMAT0005881	hsa-miR-1291	AOC1	26	ENSG00000002726	0.748	predicted
diana_microt	MIMAT0005881	hsa-miR-1291	MEX3B	84206	ENSG00000183496	0.747	predicted
diana_microt	MIMAT0005881	hsa-miR-1291	PAFAH2	5051	ENSG00000158006	0.747	predicted
diana_microt	MIMAT0005881	hsa-miR-1291	C20orf112	140688	ENSG00000197183	0.747	predicted
diana_microt	MIMAT0005881	hsa-miR-1291	PTPRT	11122	ENSG00000196090	0.747	predicted
diana_microt	MIMAT0005881	hsa-miR-1291			ENSG00000215428	0.747	predicted
diana_microt	MIMAT0005881	hsa-miR-1291	FRY	10129	ENSG00000073910	0.746	predicted
diana_microt	MIMAT0005881	hsa-miR-1291	ACHE	43	ENSG00000087085	0.746	predicted
diana_microt	MIMAT0005881	hsa-miR-1291	SNX33	257364	ENSG00000173548	0.746	predicted
diana_microt	MIMAT0005881	hsa-miR-1291	TSC2	7249	ENSG00000103197	0.744	predicted
diana_microt	MIMAT0005881	hsa-miR-1291	CHURC1-FNTB	100529261	ENSG00000125954	0.744	predicted
diana_microt	MIMAT0005881	hsa-miR-1291	METRN	79006	ENSG00000103260	0.744	predicted
diana_microt	MIMAT0005881	hsa-miR-1291	MAX	4149	ENSG00000125952	0.744	predicted
diana_microt	MIMAT0005881	hsa-miR-1291	CACNG4	27092	ENSG00000075461	0.744	predicted
diana_microt	MIMAT0005881	hsa-miR-1291	FAM199X	139231	ENSG00000123575	0.744	predicted
diana_microt	MIMAT0005881	hsa-miR-1291	KRT13	3860	ENSG00000171401	0.744	predicted
diana_microt	MIMAT0005881	hsa-miR-1291	PGM2	55276	ENSG00000169299	0.744	predicted
diana_microt	MIMAT0005881	hsa-miR-1291	FAM205B		ENSG00000215204	0.744	predicted
diana_microt	MIMAT0005881	hsa-miR-1291	ATP8A2	51761	ENSG00000132932	0.744	predicted
diana_microt	MIMAT0005881	hsa-miR-1291	C7orf34	135927	ENSG00000165131	0.743	predicted
diana_microt	MIMAT0005881	hsa-miR-1291	SRRM3	222183	ENSG00000177679	0.743	predicted
diana_microt	MIMAT0005881	hsa-miR-1291	CENPP	401541	ENSG00000188312	0.742	predicted
diana_microt	MIMAT0005881	hsa-miR-1291			ENSG00000256029	0.741	predicted
diana_microt	MIMAT0005881	hsa-miR-1291	PGPEP1	54858	ENSG00000130517	0.741	predicted
diana_microt	MIMAT0005881	hsa-miR-1291	SLC19A1	6573	ENSG00000173638	0.741	predicted
diana_microt	MIMAT0005881	hsa-miR-1291	SKIDA1	387640	ENSG00000180592	0.74	predicted
diana_microt	MIMAT0005881	hsa-miR-1291	CDHR1	92211	ENSG00000148600	0.74	predicted
diana_microt	MIMAT0005881	hsa-miR-1291	OPHN1	4983	ENSG00000079482	0.739	predicted
diana_microt	MIMAT0005881	hsa-miR-1291	BOC	91653	ENSG00000144857	0.739	predicted
diana_microt	MIMAT0005881	hsa-miR-1291	IQCE	23288	ENSG00000106012	0.739	predicted
diana_microt	MIMAT0005881	hsa-miR-1291	NUDT17	101060409	ENSG00000186364	0.739	predicted
diana_microt	MIMAT0005881	hsa-miR-1291	NUDT17	200035	ENSG00000186364	0.739	predicted
diana_microt	MIMAT0005881	hsa-miR-1291	CELF5	60680	ENSG00000161082	0.739	predicted
diana_microt	MIMAT0005881	hsa-miR-1291	SPTBN2	6712	ENSG00000173898	0.738	predicted
diana_microt	MIMAT0005881	hsa-miR-1291	ENTPD8	377841	ENSG00000188833	0.738	predicted
diana_microt	MIMAT0005881	hsa-miR-1291	FERMT2	10979	ENSG00000073712	0.738	predicted
diana_microt	MIMAT0005881	hsa-miR-1291	LYNX1	66004	ENSG00000180155	0.738	predicted
diana_microt	MIMAT0005881	hsa-miR-1291	SLC8A1	6546	ENSG00000183023	0.738	predicted
diana_microt	MIMAT0005881	hsa-miR-1291	FAXDC2	10826	ENSG00000170271	0.737	predicted
diana_microt	MIMAT0005881	hsa-miR-1291	SIX1	6495	ENSG00000126778	0.737	predicted
diana_microt	MIMAT0005881	hsa-miR-1291	DRGX	644168	ENSG00000165606	0.737	predicted
diana_microt	MIMAT0005881	hsa-miR-1291	CABP7	164633	ENSG00000100314	0.737	predicted
diana_microt	MIMAT0005881	hsa-miR-1291	ZNF783	100289678	ENSG00000204946	0.737	predicted
diana_microt	MIMAT0005881	hsa-miR-1291	CHRNA7	1139	ENSG00000175344	0.737	predicted
diana_microt	MIMAT0005881	hsa-miR-1291	ZNF436	80818	ENSG00000125945	0.737	predicted
diana_microt	MIMAT0005881	hsa-miR-1291	CHRNA7	89832	ENSG00000175344	0.737	predicted
diana_microt	MIMAT0005881	hsa-miR-1291	HIVEP3	59269	ENSG00000127124	0.736	predicted
diana_microt	MIMAT0005881	hsa-miR-1291			ENSG00000222000	0.736	predicted
diana_microt	MIMAT0005881	hsa-miR-1291			ENSG00000205236	0.736	predicted
diana_microt	MIMAT0005881	hsa-miR-1291	SHMT2	6472	ENSG00000182199	0.736	predicted
diana_microt	MIMAT0005881	hsa-miR-1291	MBP	4155	ENSG00000197971	0.735	predicted
diana_microt	MIMAT0005881	hsa-miR-1291	MUSTN1	389125	ENSG00000243696	0.735	predicted
diana_microt	MIMAT0005881	hsa-miR-1291	NDOR1	27158	ENSG00000188566	0.735	predicted
diana_microt	MIMAT0005881	hsa-miR-1291	KIF2A	3796	ENSG00000068796	0.734	predicted
diana_microt	MIMAT0005881	hsa-miR-1291	ARHGEF2	9181	ENSG00000116584	0.734	predicted
diana_microt	MIMAT0005881	hsa-miR-1291	C9orf89	84270	ENSG00000165233	0.734	predicted
diana_microt	MIMAT0005881	hsa-miR-1291	GAB4	128954	ENSG00000215568	0.734	predicted
diana_microt	MIMAT0005881	hsa-miR-1291	SH3GL1	6455	ENSG00000141985	0.734	predicted
diana_microt	MIMAT0005881	hsa-miR-1291	COL27A1	85301	ENSG00000196739	0.734	predicted
diana_microt	MIMAT0005881	hsa-miR-1291	S100A13	6284	ENSG00000189171	0.733	predicted
diana_microt	MIMAT0005881	hsa-miR-1291	KMT2E	55904	ENSG00000005483	0.733	predicted
diana_microt	MIMAT0005881	hsa-miR-1291	ZNF580	51157	ENSG00000213015	0.733	predicted
diana_microt	MIMAT0005881	hsa-miR-1291	GIGYF2	26058	ENSG00000204120	0.732	predicted
diana_microt	MIMAT0005881	hsa-miR-1291	PSMD9	5715	ENSG00000110801	0.731	predicted
diana_microt	MIMAT0005881	hsa-miR-1291	EN2	2020	ENSG00000164778	0.731	predicted
diana_microt	MIMAT0005881	hsa-miR-1291	MARCH3	115123	ENSG00000173926	0.731	predicted
diana_microt	MIMAT0005881	hsa-miR-1291	TBC1D16	125058	ENSG00000167291	0.731	predicted
diana_microt	MIMAT0005881	hsa-miR-1291	PSMD3	5709	ENSG00000108344	0.73	predicted
diana_microt	MIMAT0005881	hsa-miR-1291	KREMEN1	83999	ENSG00000183762	0.728	predicted
diana_microt	MIMAT0005881	hsa-miR-1291	C16orf89	146556	ENSG00000153446	0.728	predicted
diana_microt	MIMAT0005881	hsa-miR-1291	ART4	420	ENSG00000111339	0.728	predicted
diana_microt	MIMAT0005881	hsa-miR-1291	TRIM32	22954	ENSG00000119401	0.728	predicted
diana_microt	MIMAT0005881	hsa-miR-1291	DDI2	6248	ENSG00000197312	0.727	predicted
diana_microt	MIMAT0005881	hsa-miR-1291	PDCD1	5133	ENSG00000188389	0.727	predicted
diana_microt	MIMAT0005881	hsa-miR-1291	PET112	5188	ENSG00000059691	0.727	predicted
diana_microt	MIMAT0005881	hsa-miR-1291	ABCA13	154664	ENSG00000179869	0.727	predicted
diana_microt	MIMAT0005881	hsa-miR-1291	CPNE3	8895	ENSG00000085719	0.727	predicted
diana_microt	MIMAT0005881	hsa-miR-1291	DDI2	84301	ENSG00000197312	0.727	predicted
diana_microt	MIMAT0005881	hsa-miR-1291	ECSIT	51295	ENSG00000130159	0.727	predicted
diana_microt	MIMAT0005881	hsa-miR-1291	CACNG8	59283	ENSG00000142408	0.726	predicted
diana_microt	MIMAT0005881	hsa-miR-1291	WDR92	116143	ENSG00000243667	0.726	predicted
diana_microt	MIMAT0005881	hsa-miR-1291	SRSF9	283459	ENSG00000111786	0.726	predicted
diana_microt	MIMAT0005881	hsa-miR-1291	SRSF9	8683	ENSG00000111786	0.726	predicted
diana_microt	MIMAT0005881	hsa-miR-1291	ADCK5	203054	ENSG00000173137	0.726	predicted
diana_microt	MIMAT0005881	hsa-miR-1291	ADAP2	55803	ENSG00000184060	0.725	predicted
diana_microt	MIMAT0005881	hsa-miR-1291	RASGRP2	10235	ENSG00000068831	0.725	predicted
diana_microt	MIMAT0005881	hsa-miR-1291	RNF123	63891	ENSG00000164068	0.725	predicted
diana_microt	MIMAT0005881	hsa-miR-1291	CTC1	80169	ENSG00000178971	0.724	predicted
diana_microt	MIMAT0005881	hsa-miR-1291	ZNF469	84627	ENSG00000225614	0.724	predicted
diana_microt	MIMAT0005881	hsa-miR-1291	GNB1	2782	ENSG00000078369	0.724	predicted
diana_microt	MIMAT0005881	hsa-miR-1291	ZNF585B	92285	ENSG00000245680	0.724	predicted
diana_microt	MIMAT0005881	hsa-miR-1291	ADARB1	104	ENSG00000197381	0.724	predicted
diana_microt	MIMAT0005881	hsa-miR-1291	KNDC1	85442	ENSG00000171798	0.723	predicted
diana_microt	MIMAT0005881	hsa-miR-1291	MMP19	4327	ENSG00000123342	0.723	predicted
diana_microt	MIMAT0005881	hsa-miR-1291	SPEG	10290	ENSG00000072195	0.723	predicted
diana_microt	MIMAT0005881	hsa-miR-1291	ARHGAP32	9743	ENSG00000134909	0.723	predicted
diana_microt	MIMAT0005881	hsa-miR-1291	PPARD	5467	ENSG00000112033	0.722	predicted
diana_microt	MIMAT0005881	hsa-miR-1291	ARHGAP17	55114	ENSG00000140750	0.722	predicted
diana_microt	MIMAT0005881	hsa-miR-1291	ACADVL	37	ENSG00000072778	0.722	predicted
diana_microt	MIMAT0005881	hsa-miR-1291	PCMTD1	115294	ENSG00000168300	0.722	predicted
diana_microt	MIMAT0005881	hsa-miR-1291	CTNNBIP1	56998	ENSG00000178585	0.722	predicted
diana_microt	MIMAT0005881	hsa-miR-1291	WNT11	7481	ENSG00000085741	0.722	predicted
diana_microt	MIMAT0005881	hsa-miR-1291	TICRR	90381	ENSG00000140534	0.722	predicted
diana_microt	MIMAT0005881	hsa-miR-1291	IGF1R	3480	ENSG00000140443	0.722	predicted
diana_microt	MIMAT0005881	hsa-miR-1291	CA12	771	ENSG00000074410	0.721	predicted
diana_microt	MIMAT0005881	hsa-miR-1291	BTBD11	121551	ENSG00000151136	0.721	predicted
diana_microt	MIMAT0005881	hsa-miR-1291	GALT	2592	ENSG00000213930	0.721	predicted
diana_microt	MIMAT0005881	hsa-miR-1291	EIF4EBP1	1978	ENSG00000187840	0.721	predicted
diana_microt	MIMAT0005881	hsa-miR-1291	ULK2	9706	ENSG00000083290	0.721	predicted
diana_microt	MIMAT0005881	hsa-miR-1291	SHISA6	388336	ENSG00000188803	0.721	predicted
diana_microt	MIMAT0005881	hsa-miR-1291	HS6ST1	9394	ENSG00000136720	0.721	predicted
diana_microt	MIMAT0005881	hsa-miR-1291	PLAT	5327	ENSG00000104368	0.72	predicted
diana_microt	MIMAT0005881	hsa-miR-1291	MGAT5	4249	ENSG00000152127	0.719	predicted
diana_microt	MIMAT0005881	hsa-miR-1291	TSPAN11	441631	ENSG00000110900	0.719	predicted
diana_microt	MIMAT0005881	hsa-miR-1291	NOD2	64127	ENSG00000167207	0.719	predicted
diana_microt	MIMAT0005881	hsa-miR-1291	WNT2B	7482	ENSG00000134245	0.719	predicted
diana_microt	MIMAT0005881	hsa-miR-1291	PLEKHG3	26030	ENSG00000126822	0.719	predicted
diana_microt	MIMAT0005881	hsa-miR-1291	GRM2	2912	ENSG00000164082	0.719	predicted
diana_microt	MIMAT0005881	hsa-miR-1291	PDSS2	57107	ENSG00000164494	0.719	predicted
diana_microt	MIMAT0005881	hsa-miR-1291	SMYD5	10322	ENSG00000135632	0.718	predicted
diana_microt	MIMAT0005881	hsa-miR-1291	PNMA3	29944	ENSG00000183837	0.718	predicted
diana_microt	MIMAT0005881	hsa-miR-1291	FGD3	89846	ENSG00000127084	0.718	predicted
diana_microt	MIMAT0005881	hsa-miR-1291	IKZF1	10320	ENSG00000185811	0.718	predicted
diana_microt	MIMAT0005881	hsa-miR-1291	ZNF655	79027	ENSG00000197343	0.718	predicted
diana_microt	MIMAT0005881	hsa-miR-1291	CAMK2D	817	ENSG00000145349	0.717	predicted
diana_microt	MIMAT0005881	hsa-miR-1291	CRTC1	23373	ENSG00000105662	0.717	predicted
diana_microt	MIMAT0005881	hsa-miR-1291	HSF4	3299	ENSG00000102878	0.717	predicted
diana_microt	MIMAT0005881	hsa-miR-1291	FBXO41	150726	ENSG00000163013	0.717	predicted
diana_microt	MIMAT0005881	hsa-miR-1291	ANKRD13B	124930	ENSG00000198720	0.716	predicted
diana_microt	MIMAT0005881	hsa-miR-1291	FSBP	100861412	ENSG00000265817	0.716	predicted
diana_microt	MIMAT0005881	hsa-miR-1291	POLA1	5422	ENSG00000101868	0.715	predicted
diana_microt	MIMAT0005881	hsa-miR-1291	PRIMA1	145270	ENSG00000175785	0.715	predicted
diana_microt	MIMAT0005881	hsa-miR-1291	HIF1AN	55662	ENSG00000166135	0.715	predicted
diana_microt	MIMAT0005881	hsa-miR-1291	MTA3	57504	ENSG00000057935	0.715	predicted
diana_microt	MIMAT0005881	hsa-miR-1291	C22orf26	55267	ENSG00000182257	0.714	predicted
diana_microt	MIMAT0005881	hsa-miR-1291	RSBN1L	222194	ENSG00000187257	0.714	predicted
diana_microt	MIMAT0005881	hsa-miR-1291	FIBIN	387758	ENSG00000176971	0.714	predicted
diana_microt	MIMAT0005881	hsa-miR-1291	REPS2	9185	ENSG00000169891	0.714	predicted
diana_microt	MIMAT0005881	hsa-miR-1291			ENSG00000189311	0.713	predicted
diana_microt	MIMAT0005881	hsa-miR-1291	ATG4B	23192	ENSG00000168397	0.713	predicted
diana_microt	MIMAT0005881	hsa-miR-1291	SPATA32	124783	ENSG00000184361	0.713	predicted
diana_microt	MIMAT0005881	hsa-miR-1291	SERPINB1	1992	ENSG00000021355	0.712	predicted
diana_microt	MIMAT0005881	hsa-miR-1291	CDC20B	166979	ENSG00000164287	0.712	predicted
diana_microt	MIMAT0005881	hsa-miR-1291	FANK1	92565	ENSG00000203780	0.712	predicted
diana_microt	MIMAT0005881	hsa-miR-1291	PNPLA2	57104	ENSG00000177666	0.712	predicted
diana_microt	MIMAT0005881	hsa-miR-1291	DAPL1	92196	ENSG00000163331	0.712	predicted
diana_microt	MIMAT0005881	hsa-miR-1291	SPHK2	56848	ENSG00000063176	0.712	predicted
diana_microt	MIMAT0005881	hsa-miR-1291	AEN	64782	ENSG00000181026	0.712	predicted
diana_microt	MIMAT0005881	hsa-miR-1291	GUSB	2990	ENSG00000169919	0.711	predicted
diana_microt	MIMAT0005881	hsa-miR-1291	DLGAP2	9228	ENSG00000198010	0.711	predicted
diana_microt	MIMAT0005881	hsa-miR-1291	APLP1	333	ENSG00000105290	0.711	predicted
diana_microt	MIMAT0005881	hsa-miR-1291	ABCB6	10058	ENSG00000115657	0.71	predicted
diana_microt	MIMAT0005881	hsa-miR-1291	ANKMY2	57037	ENSG00000106524	0.71	predicted
diana_microt	MIMAT0005881	hsa-miR-1291	CLDN7	1366	ENSG00000181885	0.71	predicted
diana_microt	MIMAT0005881	hsa-miR-1291	SCN2B	6327	ENSG00000149575	0.71	predicted
diana_microt	MIMAT0005881	hsa-miR-1291	TTC7A	57217	ENSG00000068724	0.709	predicted
diana_microt	MIMAT0005881	hsa-miR-1291	GZF1	64412	ENSG00000125812	0.709	predicted
diana_microt	MIMAT0005881	hsa-miR-1291	GOLGA6L2	283685	ENSG00000174450	0.709	predicted
diana_microt	MIMAT0005881	hsa-miR-1291	SLC25A11	8402	ENSG00000108528	0.709	predicted
diana_microt	MIMAT0005881	hsa-miR-1291	NOTCH2NL	388677	ENSG00000213240	0.709	predicted
diana_microt	MIMAT0005881	hsa-miR-1291	TRMT2A	27037	ENSG00000099899	0.709	predicted
diana_microt	MIMAT0005881	hsa-miR-1291	PDE4B	5142	ENSG00000184588	0.708	predicted
diana_microt	MIMAT0005881	hsa-miR-1291	MAPK3	5595	ENSG00000102882	0.708	predicted
diana_microt	MIMAT0005881	hsa-miR-1291	CRHR1	1394	ENSG00000120088	0.707	predicted
diana_microt	MIMAT0005881	hsa-miR-1291	GBP4	115361	ENSG00000162654	0.707	predicted
diana_microt	MIMAT0005881	hsa-miR-1291	PIGL	9487	ENSG00000108474	0.707	predicted
diana_microt	MIMAT0005881	hsa-miR-1291	GEMIN4	50628	ENSG00000179409	0.707	predicted
diana_microt	MIMAT0005881	hsa-miR-1291	PTCHD1	139411	ENSG00000165186	0.707	predicted
diana_microt	MIMAT0005881	hsa-miR-1291	SS18L1	26039	ENSG00000184402	0.706	predicted
diana_microt	MIMAT0005881	hsa-miR-1291	FAM219B	57184	ENSG00000178761	0.706	predicted
diana_microt	MIMAT0005881	hsa-miR-1291	C7orf65	401335	ENSG00000221845	0.706	predicted
diana_microt	MIMAT0005881	hsa-miR-1291	MUC1	4582	ENSG00000185499	0.706	predicted
diana_microt	MIMAT0005881	hsa-miR-1291	HIST4H4	554313	ENSG00000197837	0.705	predicted
diana_microt	MIMAT0005881	hsa-miR-1291	HIST4H4	8367	ENSG00000197837	0.705	predicted
diana_microt	MIMAT0005881	hsa-miR-1291	SDIM1		ENSG00000256391	0.705	predicted
diana_microt	MIMAT0005881	hsa-miR-1291	HIST4H4	8362	ENSG00000197837	0.705	predicted
diana_microt	MIMAT0005881	hsa-miR-1291	HIST1H4I	8366	ENSG00000198339	0.705	predicted
diana_microt	MIMAT0005881	hsa-miR-1291	HIST1H4I	8361	ENSG00000198339	0.705	predicted
diana_microt	MIMAT0005881	hsa-miR-1291	HIST4H4	8364	ENSG00000197837	0.705	predicted
diana_microt	MIMAT0005881	hsa-miR-1291	HIST1H4I	8294	ENSG00000276180	0.705	predicted
diana_microt	MIMAT0005881	hsa-miR-1291	HIST1H4I	8363	ENSG00000198339	0.705	predicted
diana_microt	MIMAT0005881	hsa-miR-1291	HIST4H4	8294	ENSG00000197837	0.705	predicted
diana_microt	MIMAT0005881	hsa-miR-1291	HIST1H4I	121504	ENSG00000198339	0.705	predicted
diana_microt	MIMAT0005881	hsa-miR-1291	HIST4H4	8366	ENSG00000197837	0.705	predicted
diana_microt	MIMAT0005881	hsa-miR-1291	HIST4H4	8361	ENSG00000197837	0.705	predicted
diana_microt	MIMAT0005881	hsa-miR-1291	HIST1H4I	8365	ENSG00000198339	0.705	predicted
diana_microt	MIMAT0005881	hsa-miR-1291	HIST1H4I	8360	ENSG00000198339	0.705	predicted
diana_microt	MIMAT0005881	hsa-miR-1291	HIST4H4	8360	ENSG00000197837	0.705	predicted
diana_microt	MIMAT0005881	hsa-miR-1291	HIST1H4I	8370	ENSG00000198339	0.705	predicted
diana_microt	MIMAT0005881	hsa-miR-1291	HIST1H4I	8359	ENSG00000198339	0.705	predicted
diana_microt	MIMAT0005881	hsa-miR-1291	HIST1H4I	8368	ENSG00000198339	0.705	predicted
diana_microt	MIMAT0005881	hsa-miR-1291	HIST1H4I	554313	ENSG00000198339	0.705	predicted
diana_microt	MIMAT0005881	hsa-miR-1291	HIST4H4	8363	ENSG00000197837	0.705	predicted
diana_microt	MIMAT0005881	hsa-miR-1291	HIST1H4I	8362	ENSG00000198339	0.705	predicted
diana_microt	MIMAT0005881	hsa-miR-1291	HIST4H4	121504	ENSG00000197837	0.705	predicted
diana_microt	MIMAT0005881	hsa-miR-1291	HIST4H4	8365	ENSG00000197837	0.705	predicted
diana_microt	MIMAT0005881	hsa-miR-1291	HIST1H4I	8364	ENSG00000198339	0.705	predicted
diana_microt	MIMAT0005881	hsa-miR-1291	HIST4H4	8370	ENSG00000197837	0.705	predicted
diana_microt	MIMAT0005881	hsa-miR-1291	HIST4H4	8359	ENSG00000197837	0.705	predicted
diana_microt	MIMAT0005881	hsa-miR-1291	MLLT6	4302	ENSG00000275023	0.705	predicted
diana_microt	MIMAT0005881	hsa-miR-1291	HIST4H4	8368	ENSG00000197837	0.705	predicted
diana_microt	MIMAT0005881	hsa-miR-1291	HIST1H4I	8367	ENSG00000198339	0.705	predicted
diana_microt	MIMAT0005881	hsa-miR-1291	ERP29	10961	ENSG00000089248	0.704	predicted
diana_microt	MIMAT0005881	hsa-miR-1291	ACKR2	1238	ENSG00000144648	0.704	predicted
diana_microt	MIMAT0005881	hsa-miR-1291	SMARCC2	6601	ENSG00000139613	0.704	predicted
diana_microt	MIMAT0005881	hsa-miR-1291	PRX	57716	ENSG00000105227	0.703	predicted
diana_microt	MIMAT0005881	hsa-miR-1291	IQSEC3	100996825	ENSG00000120645	0.702	predicted
diana_microt	MIMAT0005881	hsa-miR-1291	STXBP5L	9515	ENSG00000145087	0.702	predicted
diana_microt	MIMAT0005881	hsa-miR-1291	IQSEC3	440073	ENSG00000120645	0.702	predicted
diana_microt	MIMAT0005881	hsa-miR-1291	ZMIZ1	57178	ENSG00000108175	0.702	predicted
diana_microt	MIMAT0005881	hsa-miR-1291	TRIM66	9866	ENSG00000166436	0.701	predicted
diana_microt	MIMAT0005881	hsa-miR-1291	EMB	133418	ENSG00000170571	0.7	predicted
diana_microt	MIMAT0005881	hsa-miR-1291	MYLK	4638	ENSG00000065534	0.7	predicted
miranda	MIMAT0005881	hsa-miR-1291		51643	ENSG00000228144	-0.7778	predicted
miranda	MIMAT0005881	hsa-miR-1291	TMBIM4	51643	ENSG00000155957	-0.7778	predicted
miranda	MIMAT0005881	hsa-miR-1291	ESYT1	23344	ENSG00000139641	-0.7782	predicted
miranda	MIMAT0005881	hsa-miR-1291	FBXL2	25827	ENSG00000153558	-0.7792	predicted
miranda	MIMAT0005881	hsa-miR-1291	SMAD4	4089	ENSG00000141646	-0.7803	predicted
miranda	MIMAT0005881	hsa-miR-1291	SMAD4	4089	ENSG00000141646	-0.7803	predicted
miranda	MIMAT0005881	hsa-miR-1291	OGT	8473	ENSG00000147162	-0.7821	predicted
miranda	MIMAT0005881	hsa-miR-1291	FILIP1	27145	ENSG00000118407	-0.7858	predicted
miranda	MIMAT0005881	hsa-miR-1291	ZNHIT2	741	ENSG00000174276	-0.7883	predicted
miranda	MIMAT0005881	hsa-miR-1291	SYNJ1	8867	ENSG00000159082	-0.7884	predicted
miranda	MIMAT0005881	hsa-miR-1291	NYAP1	222950	ENSG00000166924	-0.7927	predicted
miranda	MIMAT0005881	hsa-miR-1291	LNPEP	4012	ENSG00000113441	-0.7985	predicted
miranda	MIMAT0005881	hsa-miR-1291	DMXL1	1657	ENSG00000172869	-0.8044	predicted
miranda	MIMAT0005881	hsa-miR-1291	KIAA1467	57613	ENSG00000084444	-0.8095	predicted
miranda	MIMAT0005881	hsa-miR-1291	PIWIL3	440822	ENSG00000184571	-0.8147	predicted
miranda	MIMAT0005881	hsa-miR-1291	METTL14	57721	ENSG00000145388	-0.8149	predicted
miranda	MIMAT0005881	hsa-miR-1291	CDS2	8760	ENSG00000101290	-0.8196	predicted
miranda	MIMAT0005881	hsa-miR-1291	UNC13B	10497	ENSG00000198722	-0.8236	predicted
miranda	MIMAT0005881	hsa-miR-1291	PHF8	23133	ENSG00000172943	-0.8251	predicted
miranda	MIMAT0005881	hsa-miR-1291	PHF8	23133	ENSG00000172943	-0.8251	predicted
miranda	MIMAT0005881	hsa-miR-1291	TSKU	25987	ENSG00000182704	-0.8258	predicted
miranda	MIMAT0005881	hsa-miR-1291	SGIP1	84251	ENSG00000118473	-0.8265	predicted
miranda	MIMAT0005881	hsa-miR-1291	HIST1H2AM	8969	ENSG00000233224	-0.8268	predicted
miranda	MIMAT0005881	hsa-miR-1291	HIST1H2AI	8969	ENSG00000196747	-0.8268	predicted
miranda	MIMAT0005881	hsa-miR-1291	HIST1H2AL	8969	ENSG00000198374	-0.8268	predicted
miranda	MIMAT0005881	hsa-miR-1291	HIST1H2AG	8969	ENSG00000196787	-0.8268	predicted
miranda	MIMAT0005881	hsa-miR-1291	HIST1H2AK	8969	ENSG00000184348	-0.8268	predicted
miranda	MIMAT0005881	hsa-miR-1291		8361	ENSG00000270276	-0.8368	predicted
miranda	MIMAT0005881	hsa-miR-1291	HIST1H4H	8361	ENSG00000158406	-0.8368	predicted
miranda	MIMAT0005881	hsa-miR-1291	HIST1H4D	8361	ENSG00000188987	-0.8368	predicted
miranda	MIMAT0005881	hsa-miR-1291	HIST1H4A	8361	ENSG00000196176	-0.8368	predicted
miranda	MIMAT0005881	hsa-miR-1291	HIST1H4J	8361	ENSG00000197238	-0.8368	predicted
miranda	MIMAT0005881	hsa-miR-1291	HIST2H4A	8361	ENSG00000183941	-0.8368	predicted
miranda	MIMAT0005881	hsa-miR-1291		8361	ENSG00000270882	-0.8368	predicted
miranda	MIMAT0005881	hsa-miR-1291	HIST1H4F	8361	ENSG00000274618	-0.8368	predicted
miranda	MIMAT0005881	hsa-miR-1291	HIST1H4C	8361	ENSG00000197061	-0.8368	predicted
miranda	MIMAT0005881	hsa-miR-1291	HIST1H4L	8361	ENSG00000198558	-0.8368	predicted
miranda	MIMAT0005881	hsa-miR-1291	HIST1H4I	8361	ENSG00000198339	-0.8368	predicted
miranda	MIMAT0005881	hsa-miR-1291	HIST4H4	8361	ENSG00000197837	-0.8368	predicted
miranda	MIMAT0005881	hsa-miR-1291	HIST1H4E	8361	ENSG00000198518	-0.8368	predicted
miranda	MIMAT0005881	hsa-miR-1291	HIST1H4B	8361	ENSG00000124529	-0.8368	predicted
miranda	MIMAT0005881	hsa-miR-1291	HIST1H4K	8361	ENSG00000197914	-0.8368	predicted
miranda	MIMAT0005881	hsa-miR-1291	HIST2H4B	8361	ENSG00000182217	-0.8368	predicted
miranda	MIMAT0005881	hsa-miR-1291	SLC35A1	10559	ENSG00000164414	-0.8393	predicted
miranda	MIMAT0005881	hsa-miR-1291	RALGDS	5900	ENSG00000160271	-0.8415	predicted
miranda	MIMAT0005881	hsa-miR-1291	CD79A	973	ENSG00000105369	-0.8436	predicted
miranda	MIMAT0005881	hsa-miR-1291	CD79A	973	ENSG00000105369	-0.8436	predicted
miranda	MIMAT0005881	hsa-miR-1291	CD79A	973	ENSG00000105369	-0.8436	predicted
miranda	MIMAT0005881	hsa-miR-1291	F13A1	2162	ENSG00000124491	-0.8443	predicted
miranda	MIMAT0005881	hsa-miR-1291	SMNDC1	10285	ENSG00000119953	-0.8455	predicted
miranda	MIMAT0005881	hsa-miR-1291		206338	ENSG00000172901	-0.8468	predicted
miranda	MIMAT0005881	hsa-miR-1291	PVT1	5820	ENSG00000249859	-0.8472	predicted
miranda	MIMAT0005881	hsa-miR-1291	NRSN1	140767	ENSG00000152954	-0.8525	predicted
miranda	MIMAT0005881	hsa-miR-1291	LINC00537	203274	ENSG00000232815	-0.8529	predicted
miranda	MIMAT0005881	hsa-miR-1291	HAX1	10456	ENSG00000143575	-0.8552	predicted
miranda	MIMAT0005881	hsa-miR-1291	HAX1	10456	ENSG00000143575	-0.8552	predicted
miranda	MIMAT0005881	hsa-miR-1291	HIST1H4I	8360	ENSG00000198339	-0.856	predicted
miranda	MIMAT0005881	hsa-miR-1291	HIST4H4	8360	ENSG00000197837	-0.856	predicted
miranda	MIMAT0005881	hsa-miR-1291	HIST1H4E	8360	ENSG00000198518	-0.856	predicted
miranda	MIMAT0005881	hsa-miR-1291	HIST1H4B	8360	ENSG00000124529	-0.856	predicted
miranda	MIMAT0005881	hsa-miR-1291	HIST1H4K	8360	ENSG00000197914	-0.856	predicted
miranda	MIMAT0005881	hsa-miR-1291	HIST2H4B	8360	ENSG00000182217	-0.856	predicted
miranda	MIMAT0005881	hsa-miR-1291		8360	ENSG00000270276	-0.856	predicted
miranda	MIMAT0005881	hsa-miR-1291	HIST1H4H	8360	ENSG00000158406	-0.856	predicted
miranda	MIMAT0005881	hsa-miR-1291	HIST1H4D	8360	ENSG00000277157	-0.856	predicted
miranda	MIMAT0005881	hsa-miR-1291	HIST1H4A	8360	ENSG00000196176	-0.856	predicted
miranda	MIMAT0005881	hsa-miR-1291	HIST1H4J	8360	ENSG00000197238	-0.856	predicted
miranda	MIMAT0005881	hsa-miR-1291	HIST2H4A	8360	ENSG00000183941	-0.856	predicted
miranda	MIMAT0005881	hsa-miR-1291		8360	ENSG00000270882	-0.856	predicted
miranda	MIMAT0005881	hsa-miR-1291	HIST1H4F	8360	ENSG00000198327	-0.856	predicted
miranda	MIMAT0005881	hsa-miR-1291	HIST1H4C	8360	ENSG00000197061	-0.856	predicted
miranda	MIMAT0005881	hsa-miR-1291	HIST1H4L	8360	ENSG00000198558	-0.856	predicted
miranda	MIMAT0005881	hsa-miR-1291	PIM1	5292	ENSG00000137193	-0.8585	predicted
miranda	MIMAT0005881	hsa-miR-1291	SNX15	29907	ENSG00000110025	-0.8593	predicted
miranda	MIMAT0005881	hsa-miR-1291		29907	ENSG00000273003	-0.8593	predicted
miranda	MIMAT0005881	hsa-miR-1291	ATF7IP	55729	ENSG00000171681	-0.862	predicted
miranda	MIMAT0005881	hsa-miR-1291	SLC35A1	10559	ENSG00000164414	-0.8661	predicted
miranda	MIMAT0005881	hsa-miR-1291	RAF1	5894	ENSG00000132155	-0.8714	predicted
miranda	MIMAT0005881	hsa-miR-1291	RAF1	5894	ENSG00000132155	-0.8714	predicted
miranda	MIMAT0005881	hsa-miR-1291	CREB1	1385	ENSG00000118260	-0.8718	predicted
miranda	MIMAT0005881	hsa-miR-1291		206338	ENSG00000172901	-0.8726	predicted
miranda	MIMAT0005881	hsa-miR-1291	SLC35A1	10559	ENSG00000164414	-0.8768	predicted
miranda	MIMAT0005881	hsa-miR-1291	TXLNG	55787	ENSG00000086712	-0.8775	predicted
miranda	MIMAT0005881	hsa-miR-1291	GPM6A	2823	ENSG00000150625	-0.879	predicted
miranda	MIMAT0005881	hsa-miR-1291		29907	ENSG00000273003	-0.8832	predicted
miranda	MIMAT0005881	hsa-miR-1291	SNX15	29907	ENSG00000110025	-0.8832	predicted
miranda	MIMAT0005881	hsa-miR-1291	PIM1	5292	ENSG00000137193	-0.8868	predicted
miranda	MIMAT0005881	hsa-miR-1291	TMEM260	54916	ENSG00000070269	-0.8871	predicted
miranda	MIMAT0005881	hsa-miR-1291	ENTHD1	150350	ENSG00000176177	-0.8896	predicted
miranda	MIMAT0005881	hsa-miR-1291	DSN1	79980	ENSG00000149636	-0.8929	predicted
miranda	MIMAT0005881	hsa-miR-1291	PPM1M	132160	ENSG00000164088	-0.8935	predicted
miranda	MIMAT0005881	hsa-miR-1291	SNRPB	6628	ENSG00000125835	-0.8955	predicted
miranda	MIMAT0005881	hsa-miR-1291	SNAPC2	6618	ENSG00000104976	-0.9023	predicted
miranda	MIMAT0005881	hsa-miR-1291	PGM5	5239	ENSG00000154330	-0.9097	predicted
miranda	MIMAT0005881	hsa-miR-1291	PGM5	5239	ENSG00000154330	-0.9097	predicted
miranda	MIMAT0005881	hsa-miR-1291	ZFYVE1	53349	ENSG00000165861	-0.9195	predicted
miranda	MIMAT0005881	hsa-miR-1291		206338	ENSG00000172901	-0.9245	predicted
miranda	MIMAT0005881	hsa-miR-1291	SON	6651	ENSG00000159140	-0.9252	predicted
miranda	MIMAT0005881	hsa-miR-1291	TTC5	91875	ENSG00000136319	-0.9258	predicted
miranda	MIMAT0005881	hsa-miR-1291	ZNF638	27332	ENSG00000075292	-0.9302	predicted
miranda	MIMAT0005881	hsa-miR-1291	TPGS2	25941	ENSG00000134779	-0.9338	predicted
miranda	MIMAT0005881	hsa-miR-1291	ARPP21	10777	ENSG00000172995	-0.9365	predicted
miranda	MIMAT0005881	hsa-miR-1291	LGR4	55366	ENSG00000205213	-0.9408	predicted
miranda	MIMAT0005881	hsa-miR-1291	GRIA2	2891	ENSG00000120251	-0.9424	predicted
miranda	MIMAT0005881	hsa-miR-1291	TMEM260	54916	ENSG00000070269	-0.9436	predicted
miranda	MIMAT0005881	hsa-miR-1291	POGLUT1	56983	ENSG00000163389	-0.9464	predicted
miranda	MIMAT0005881	hsa-miR-1291	SLC39A5	283375	ENSG00000139540	-0.9523	predicted
miranda	MIMAT0005881	hsa-miR-1291	GRIA2	2891	ENSG00000120251	-0.954	predicted
miranda	MIMAT0005881	hsa-miR-1291	C9orf3	84909	ENSG00000148120	-0.9547	predicted
miranda	MIMAT0005881	hsa-miR-1291	NAGK	55577	ENSG00000124357	-0.9589	predicted
miranda	MIMAT0005881	hsa-miR-1291	PCSK6	5046	ENSG00000140479	-0.961	predicted
miranda	MIMAT0005881	hsa-miR-1291	RNF123	63891	ENSG00000164068	-0.9611	predicted
miranda	MIMAT0005881	hsa-miR-1291	SCIN	85477	ENSG00000006747	-0.9633	predicted
miranda	MIMAT0005881	hsa-miR-1291	PCSK6	5046	ENSG00000140479	-0.9695	predicted
miranda	MIMAT0005881	hsa-miR-1291	IRF5	3663	ENSG00000128604	-0.9718	predicted
miranda	MIMAT0005881	hsa-miR-1291	KCNQ5	56479	ENSG00000185760	-0.9729	predicted
miranda	MIMAT0005881	hsa-miR-1291	NTNG1	22854	ENSG00000162631	-0.9746	predicted
miranda	MIMAT0005881	hsa-miR-1291	UST	10090	ENSG00000111962	-0.982	predicted
miranda	MIMAT0005881	hsa-miR-1291	STRAP	11171	ENSG00000023734	-0.9825	predicted
miranda	MIMAT0005881	hsa-miR-1291	CHRM3	1131	ENSG00000133019	-0.9863	predicted
miranda	MIMAT0005881	hsa-miR-1291	ARHGEF15	22899	ENSG00000198844	-0.9927	predicted
miranda	MIMAT0005881	hsa-miR-1291	DNAJC24	120526	ENSG00000170946	-0.9943	predicted
miranda	MIMAT0005881	hsa-miR-1291	OCSTAMP	128506	ENSG00000149635	-0.9992	predicted
miranda	MIMAT0005881	hsa-miR-1291	NTNG1	22854	ENSG00000162631	-1.0047	predicted
miranda	MIMAT0005881	hsa-miR-1291	CDS2	8760	ENSG00000101290	-1.0066	predicted
miranda	MIMAT0005881	hsa-miR-1291		439933	ENSG00000247193	-1.0092	predicted
miranda	MIMAT0005881	hsa-miR-1291	LINC00293	497634	ENSG00000253314	-1.0097	predicted
miranda	MIMAT0005881	hsa-miR-1291	FHAD1	114827	ENSG00000142621	-1.0109	predicted
miranda	MIMAT0005881	hsa-miR-1291	TMEM202	338949	ENSG00000187806	-1.0111	predicted
miranda	MIMAT0005881	hsa-miR-1291	TMEM64	169200	ENSG00000180694	-1.0154	predicted
miranda	MIMAT0005881	hsa-miR-1291	TF	7018	ENSG00000091513	-1.0158	predicted
miranda	MIMAT0005881	hsa-miR-1291	FAM153A	285596	ENSG00000170074	-1.0223	predicted
miranda	MIMAT0005881	hsa-miR-1291	FAM153B	285596	ENSG00000182230	-1.0223	predicted
miranda	MIMAT0005881	hsa-miR-1291	GRIA2	2891	ENSG00000120251	-1.029	predicted
miranda	MIMAT0005881	hsa-miR-1291	ARPP21	10777	ENSG00000172995	-1.0297	predicted
miranda	MIMAT0005881	hsa-miR-1291	SNX19	399979	ENSG00000120451	-1.032	predicted
miranda	MIMAT0005881	hsa-miR-1291	SNRPB	6628	ENSG00000125835	-1.033	predicted
miranda	MIMAT0005881	hsa-miR-1291	CYP39A1	51302	ENSG00000146233	-1.0371	predicted
miranda	MIMAT0005881	hsa-miR-1291	FOXS1	2307	ENSG00000179772	-1.0376	predicted
miranda	MIMAT0005881	hsa-miR-1291	NTNG1	22854	ENSG00000162631	-1.0378	predicted
miranda	MIMAT0005881	hsa-miR-1291	DECR1	1666	ENSG00000104325	-1.0487	predicted
miranda	MIMAT0005881	hsa-miR-1291	TTTY12	83867	ENSG00000237048	-1.0532	predicted
miranda	MIMAT0005881	hsa-miR-1291	SYNE1	23345	ENSG00000131018	-1.0571	predicted
miranda	MIMAT0005881	hsa-miR-1291	TMEM260	54916	ENSG00000070269	-1.0594	predicted
miranda	MIMAT0005881	hsa-miR-1291	TCHHL1	126637	ENSG00000182898	-1.0664	predicted
miranda	MIMAT0005881	hsa-miR-1291	NTNG1	22854	ENSG00000162631	-1.0698	predicted
miranda	MIMAT0005881	hsa-miR-1291	IQCF2	389123	ENSG00000184345	-1.0741	predicted
miranda	MIMAT0005881	hsa-miR-1291	HAND2	9464	ENSG00000164107	-1.0777	predicted
miranda	MIMAT0005881	hsa-miR-1291	ELOVL5	60481	ENSG00000012660	-1.0827	predicted
miranda	MIMAT0005881	hsa-miR-1291	ELOVL5	60481	ENSG00000012660	-1.085	predicted
miranda	MIMAT0005881	hsa-miR-1291	ARPC1A	10552	ENSG00000241685	-1.088	predicted
miranda	MIMAT0005881	hsa-miR-1291		439933	ENSG00000247193	-1.0948	predicted
miranda	MIMAT0005881	hsa-miR-1291	NTNG1	22854	ENSG00000162631	-1.0975	predicted
miranda	MIMAT0005881	hsa-miR-1291	DNAJC24	120526	ENSG00000170946	-1.0991	predicted
miranda	MIMAT0005881	hsa-miR-1291	DEFB119	245932	ENSG00000180483	-1.1048	predicted
miranda	MIMAT0005881	hsa-miR-1291	MED1	5469	ENSG00000125686	-1.1099	predicted
miranda	MIMAT0005881	hsa-miR-1291	PVT1	5820	ENSG00000249859	-1.1146	predicted
miranda	MIMAT0005881	hsa-miR-1291	RNF128	79589	ENSG00000133135	-1.115	predicted
miranda	MIMAT0005881	hsa-miR-1291	LIN7A	8825	ENSG00000111052	-1.1177	predicted
miranda	MIMAT0005881	hsa-miR-1291	FAM71D	161142	ENSG00000172717	-1.1236	predicted
miranda	MIMAT0005881	hsa-miR-1291	HAND2	9464	ENSG00000164107	-1.1324	predicted
miranda	MIMAT0005881	hsa-miR-1291	TIAM1	7074	ENSG00000156299	-1.138	predicted
miranda	MIMAT0005881	hsa-miR-1291	SNX29P2	440352	ENSG00000198106	-1.139	predicted
miranda	MIMAT0005881	hsa-miR-1291	BAZ2B	29994	ENSG00000123636	-1.1423	predicted
miranda	MIMAT0005881	hsa-miR-1291	NUCB2	4925	ENSG00000070081	-1.1482	predicted
miranda	MIMAT0005881	hsa-miR-1291	LRRK2	120892	ENSG00000188906	-1.1529	predicted
miranda	MIMAT0005881	hsa-miR-1291	VSIG4	11326	ENSG00000155659	-1.1586	predicted
miranda	MIMAT0005881	hsa-miR-1291	WBP4	11193	ENSG00000120688	-1.1808	predicted
miranda	MIMAT0005881	hsa-miR-1291	HCP5	10866	ENSG00000227429	-1.1829	predicted
miranda	MIMAT0005881	hsa-miR-1291	HCP5	10866	ENSG00000230389	-1.1829	predicted
miranda	MIMAT0005881	hsa-miR-1291	HCP5	10866	ENSG00000206337	-1.1829	predicted
miranda	MIMAT0005881	hsa-miR-1291	HCP5	10866	ENSG00000237105	-1.1829	predicted
miranda	MIMAT0005881	hsa-miR-1291	VSIG4	11326	ENSG00000155659	-1.193	predicted
miranda	MIMAT0005881	hsa-miR-1291	TIAM1	7074	ENSG00000156299	-1.1974	predicted
miranda	MIMAT0005881	hsa-miR-1291	FBXO33	254170	ENSG00000165355	-1.2047	predicted
miranda	MIMAT0005881	hsa-miR-1291	TMEM260	54916	ENSG00000070269	-1.2062	predicted
miranda	MIMAT0005881	hsa-miR-1291	BTBD8	284697	ENSG00000189195	-1.2067	predicted
miranda	MIMAT0005881	hsa-miR-1291	VSIG4	11326	ENSG00000155659	-1.2095	predicted
miranda	MIMAT0005881	hsa-miR-1291	VSIG4	11326	ENSG00000155659	-1.2168	predicted
miranda	MIMAT0005881	hsa-miR-1291	IMPA2	3613	ENSG00000141401	-1.2254	predicted
miranda	MIMAT0005881	hsa-miR-1291	DYNC1I1	1780	ENSG00000158560	-1.2307	predicted
miranda	MIMAT0005881	hsa-miR-1291		51643	ENSG00000228144	-1.2348	predicted
miranda	MIMAT0005881	hsa-miR-1291	TMBIM4	51643	ENSG00000155957	-1.2348	predicted
miranda	MIMAT0005881	hsa-miR-1291	VSIG4	11326	ENSG00000155659	-1.2425	predicted
miranda	MIMAT0005881	hsa-miR-1291	NUCB2	4925	ENSG00000070081	-1.2429	predicted
miranda	MIMAT0005881	hsa-miR-1291	DNMT3A	1788	ENSG00000119772	-1.2541	predicted
miranda	MIMAT0005881	hsa-miR-1291	HCP5	10866	ENSG00000230389	-1.2612	predicted
miranda	MIMAT0005881	hsa-miR-1291	HCP5	10866	ENSG00000206337	-1.2612	predicted
miranda	MIMAT0005881	hsa-miR-1291	HCP5	10866	ENSG00000237105	-1.2612	predicted
miranda	MIMAT0005881	hsa-miR-1291	HCP5	10866	ENSG00000227429	-1.2612	predicted
miranda	MIMAT0005881	hsa-miR-1291	TMEM2	23670	ENSG00000135048	-1.2698	predicted
miranda	MIMAT0005881	hsa-miR-1291	HCP5	10866	ENSG00000237105	-1.2813	predicted
miranda	MIMAT0005881	hsa-miR-1291	HCP5	10866	ENSG00000227429	-1.2813	predicted
miranda	MIMAT0005881	hsa-miR-1291	HCP5	10866	ENSG00000230389	-1.2813	predicted
miranda	MIMAT0005881	hsa-miR-1291	HCP5	10866	ENSG00000206337	-1.2813	predicted
miranda	MIMAT0005881	hsa-miR-1291	GMEB1	10691	ENSG00000162419	-1.2844	predicted
miranda	MIMAT0005881	hsa-miR-1291	SRSF9	8683	ENSG00000111786	-1.2965	predicted
mirdb	MIMAT0005881	hsa-miR-1291	NF2	4771	ENSG00000186575	96.2751	predicted
mirdb	MIMAT0005881	hsa-miR-1291	NF2	4771	ENSG00000186575	96.2573	predicted
mirdb	MIMAT0005881	hsa-miR-1291	NF2	4771	ENSG00000186575	96.2529	predicted
mirdb	MIMAT0005881	hsa-miR-1291	MECP2	4204	ENSG00000169057	95.7953	predicted
mirdb	MIMAT0005881	hsa-miR-1291	REEP2	51308	ENSG00000132563	95.7315	predicted
mirdb	MIMAT0005881	hsa-miR-1291	PGM5	5239	ENSG00000154330	95.6175	predicted
mirdb	MIMAT0005881	hsa-miR-1291	ST6GALNAC6	30815	ENSG00000160408	95.1249	predicted
mirdb	MIMAT0005881	hsa-miR-1291	VASH1	22846	ENSG00000071246	94.9699	predicted
mirdb	MIMAT0005881	hsa-miR-1291	GLYCTK	132158	ENSG00000168237	94.6837	predicted
mirdb	MIMAT0005881	hsa-miR-1291	CYP2C18	1562	ENSG00000108242	94.6635	predicted
mirdb	MIMAT0005881	hsa-miR-1291	ESYT1	23344	ENSG00000139641	94.2724	predicted
mirdb	MIMAT0005881	hsa-miR-1291	IQSEC2	23096	ENSG00000124313	94.0807	predicted
mirdb	MIMAT0005881	hsa-miR-1291	XKR7	343702	ENSG00000260903	94.0428	predicted
mirdb	MIMAT0005881	hsa-miR-1291	CDC42EP1	11135	ENSG00000128283	93.5151	predicted
mirdb	MIMAT0005881	hsa-miR-1291	VWA5A	4013	ENSG00000110002	93.4016	predicted
mirdb	MIMAT0005881	hsa-miR-1291	KLHDC10	23008	ENSG00000128607	92.9314	predicted
mirdb	MIMAT0005881	hsa-miR-1291	OAZ2	4947	ENSG00000180304	92.6402	predicted
mirdb	MIMAT0005881	hsa-miR-1291	RBFOX1	54715	ENSG00000078328	92.6297	predicted
mirdb	MIMAT0005881	hsa-miR-1291	ST6GALNAC6	30815	ENSG00000160408	92.621	predicted
mirdb	MIMAT0005881	hsa-miR-1291	MAGEA11	4110	ENSG00000185247	92.2976	predicted
mirdb	MIMAT0005881	hsa-miR-1291	FAM160A2	84067	ENSG00000051009	92.1627	predicted
mirdb	MIMAT0005881	hsa-miR-1291	TGM4	7047	ENSG00000163810	92.0104	predicted
mirdb	MIMAT0005881	hsa-miR-1291	TGM4	7047	ENSG00000281886	92.0104	predicted
mirdb	MIMAT0005881	hsa-miR-1291	MUC22	100507679	ENSG00000261272	91.7945	predicted
mirdb	MIMAT0005881	hsa-miR-1291	KIAA1549	57670	ENSG00000122778	91.6273	predicted
mirdb	MIMAT0005881	hsa-miR-1291	FOXP4	116113	ENSG00000137166	91.3535	predicted
mirdb	MIMAT0005881	hsa-miR-1291	EDC3	80153	ENSG00000179151	91.3384	predicted
mirdb	MIMAT0005881	hsa-miR-1291	IMPA2	3613	ENSG00000141401	91.075	predicted
mirdb	MIMAT0005881	hsa-miR-1291	SHKBP1	92799	ENSG00000160410	90.9844	predicted
mirdb	MIMAT0005881	hsa-miR-1291	MBNL3	55796	ENSG00000076770	90.5073	predicted
mirdb	MIMAT0005881	hsa-miR-1291	USP37	57695	ENSG00000135913	90.4425	predicted
mirdb	MIMAT0005881	hsa-miR-1291	LMOD1	25802	ENSG00000163431	90.2663	predicted
mirdb	MIMAT0005881	hsa-miR-1291	ERMP1	79956	ENSG00000099219	90.0114	predicted
mirdb	MIMAT0005881	hsa-miR-1291	UNC13B	10497	ENSG00000198722	89.8677	predicted
mirdb	MIMAT0005881	hsa-miR-1291	SLC6A3	6531	ENSG00000142319	89.6926	predicted
mirdb	MIMAT0005881	hsa-miR-1291	PAK2	5062	ENSG00000180370	89.605	predicted
mirdb	MIMAT0005881	hsa-miR-1291	WNT11	7481	ENSG00000085741	89.5917	predicted
mirdb	MIMAT0005881	hsa-miR-1291	ARID3B	10620	ENSG00000179361	89.5327	predicted
mirdb	MIMAT0005881	hsa-miR-1291	ODF2	4957	ENSG00000136811	89.4463	predicted
mirdb	MIMAT0005881	hsa-miR-1291	FBXO10	26267	ENSG00000147912	89.3978	predicted
mirdb	MIMAT0005881	hsa-miR-1291	SNRPB	6628	ENSG00000125835	89.3218	predicted
mirdb	MIMAT0005881	hsa-miR-1291	IL1B	3553	ENSG00000125538	89.196	predicted
mirdb	MIMAT0005881	hsa-miR-1291	DYNC1I1	1780	ENSG00000158560	88.9117	predicted
mirdb	MIMAT0005881	hsa-miR-1291	RALGDS	5900	ENSG00000160271	88.8358	predicted
mirdb	MIMAT0005881	hsa-miR-1291	REEP2	51308	ENSG00000132563	88.8303	predicted
mirdb	MIMAT0005881	hsa-miR-1291	MFSD14B	84641	ENSG00000148110	88.5784	predicted
mirdb	MIMAT0005881	hsa-miR-1291	NFATC4	4776	ENSG00000285485	88.4422	predicted
mirdb	MIMAT0005881	hsa-miR-1291	NFATC4	4776	ENSG00000100968	88.4422	predicted
mirdb	MIMAT0005881	hsa-miR-1291	CABP7	164633	ENSG00000100314	88.404	predicted
mirdb	MIMAT0005881	hsa-miR-1291	CUX1	1523	ENSG00000257923	88.3997	predicted
mirdb	MIMAT0005881	hsa-miR-1291	CD79A	973	ENSG00000105369	88.1986	predicted
mirdb	MIMAT0005881	hsa-miR-1291	PTPA	5524	ENSG00000119383	88.1201	predicted
mirdb	MIMAT0005881	hsa-miR-1291	PLA2G4C	8605	ENSG00000105499	87.8298	predicted
mirdb	MIMAT0005881	hsa-miR-1291	NRIP1	8204	ENSG00000180530	87.7082	predicted
mirdb	MIMAT0005881	hsa-miR-1291	CES3	23491	ENSG00000172828	87.4487	predicted
mirdb	MIMAT0005881	hsa-miR-1291	PTPRU	10076	ENSG00000060656	87.4089	predicted
mirdb	MIMAT0005881	hsa-miR-1291	DNAJB5	25822	ENSG00000137094	87.3364	predicted
mirdb	MIMAT0005881	hsa-miR-1291	ETV6	2120	ENSG00000139083	87.3143	predicted
mirdb	MIMAT0005881	hsa-miR-1291	PGAP3	93210	ENSG00000161395	87.2464	predicted
mirdb	MIMAT0005881	hsa-miR-1291	MAN1C1	57134	ENSG00000117643	87.1021	predicted
mirdb	MIMAT0005881	hsa-miR-1291	TIAM1	7074	ENSG00000156299	87.0886	predicted
mirdb	MIMAT0005881	hsa-miR-1291	PGAP3	93210	ENSG00000161395	87.0879	predicted
mirdb	MIMAT0005881	hsa-miR-1291	CCDC97	90324	ENSG00000142039	86.9937	predicted
mirdb	MIMAT0005881	hsa-miR-1291		100287036	ENSG00000261253	86.6607	predicted
mirdb	MIMAT0005881	hsa-miR-1291	FAM153B	202134	ENSG00000182230	86.6581	predicted
mirdb	MIMAT0005881	hsa-miR-1291	FAM153A	285596	ENSG00000170074	86.6581	predicted
mirdb	MIMAT0005881	hsa-miR-1291	FBXO41	150726	ENSG00000163013	86.6084	predicted
mirdb	MIMAT0005881	hsa-miR-1291	KREMEN1	83999	ENSG00000183762	86.2715	predicted
mirdb	MIMAT0005881	hsa-miR-1291	MYORG	57462	ENSG00000164976	86.1498	predicted
mirdb	MIMAT0005881	hsa-miR-1291	H2AX	3014	ENSG00000188486	86.1307	predicted
mirdb	MIMAT0005881	hsa-miR-1291	IQCE	23288	ENSG00000106012	86.0708	predicted
mirdb	MIMAT0005881	hsa-miR-1291	SH2D5	400745	ENSG00000189410	86.0089	predicted
mirdb	MIMAT0005881	hsa-miR-1291	USP45	85015	ENSG00000123552	85.9101	predicted
mirdb	MIMAT0005881	hsa-miR-1291	KCNQ5	56479	ENSG00000185760	85.8111	predicted
mirdb	MIMAT0005881	hsa-miR-1291	ESYT1	23344	ENSG00000139641	85.746	predicted
mirdb	MIMAT0005881	hsa-miR-1291	ZHX1-C8ORF76	100533106	ENSG00000259305	85.6742	predicted
mirdb	MIMAT0005881	hsa-miR-1291	IQSEC3	440073	ENSG00000120645	85.4807	predicted
mirdb	MIMAT0005881	hsa-miR-1291	IQSEC3	440073	ENSG00000262607	85.4807	predicted
mirdb	MIMAT0005881	hsa-miR-1291	ACAP3	116983	ENSG00000131584	85.301	predicted
mirdb	MIMAT0005881	hsa-miR-1291	KIAA0319L	79932	ENSG00000142687	85.2142	predicted
mirdb	MIMAT0005881	hsa-miR-1291	SH3PXD2A	9644	ENSG00000107957	85.1397	predicted
mirdb	MIMAT0005881	hsa-miR-1291	TIMM22	29928	ENSG00000277649	84.7613	predicted
mirdb	MIMAT0005881	hsa-miR-1291	TIMM22	29928	ENSG00000177370	84.7613	predicted
mirdb	MIMAT0005881	hsa-miR-1291	TIMM22	29928	ENSG00000278501	84.7613	predicted
mirdb	MIMAT0005881	hsa-miR-1291	GPM6A	2823	ENSG00000150625	84.7063	predicted
mirdb	MIMAT0005881	hsa-miR-1291	PLA2G4C	8605	ENSG00000105499	84.6987	predicted
mirdb	MIMAT0005881	hsa-miR-1291	SLC9A5	6553	ENSG00000135740	84.6114	predicted
mirdb	MIMAT0005881	hsa-miR-1291	RGS9BP	388531	ENSG00000186326	84.6011	predicted
mirdb	MIMAT0005881	hsa-miR-1291	ZMIZ1	57178	ENSG00000108175	84.5547	predicted
mirdb	MIMAT0005881	hsa-miR-1291	NPTXR	23467	ENSG00000221890	84.4548	predicted
mirdb	MIMAT0005881	hsa-miR-1291	RASSF1	11186	ENSG00000068028	84.2752	predicted
mirdb	MIMAT0005881	hsa-miR-1291	ARL4C	10123	ENSG00000188042	84.2722	predicted
mirdb	MIMAT0005881	hsa-miR-1291	SLC9A5	6553	ENSG00000135740	84.0873	predicted
mirdb	MIMAT0005881	hsa-miR-1291	FAAP100	80233	ENSG00000185504	83.7538	predicted
mirdb	MIMAT0005881	hsa-miR-1291	SCN1B	6324	ENSG00000105711	83.5504	predicted
mirdb	MIMAT0005881	hsa-miR-1291	LIMS2	55679	ENSG00000072163	83.4272	predicted
mirdb	MIMAT0005881	hsa-miR-1291	CDT1	81620	ENSG00000167513	83.4097	predicted
mirdb	MIMAT0005881	hsa-miR-1291	EPHB2	2048	ENSG00000133216	83.3102	predicted
mirdb	MIMAT0005881	hsa-miR-1291	VSIG4	11326	ENSG00000155659	83.2754	predicted
mirdb	MIMAT0005881	hsa-miR-1291	NOS1AP	9722	ENSG00000198929	83.216	predicted
pictar	MIMAT0005881	hsa-miR-1291	CHTF8	54921	ENSG00000168802	32.2347	predicted
pictar	MIMAT0005881	hsa-miR-1291	RGS6	9628	ENSG00000182732	26.7348	predicted
pictar	MIMAT0005881	hsa-miR-1291	NDOR1	27158	ENSG00000188566	25.8912	predicted
pictar	MIMAT0005881	hsa-miR-1291	CPLX2	10814	ENSG00000145920	25.869	predicted
pictar	MIMAT0005881	hsa-miR-1291	NDOR1	27158	ENSG00000188566	25.5451	predicted
pictar	MIMAT0005881	hsa-miR-1291	TTYH3	80727	ENSG00000136295	24.8763	predicted
pictar	MIMAT0005881	hsa-miR-1291	KCNAB2	8514	ENSG00000069424	22.7536	predicted
pictar	MIMAT0005881	hsa-miR-1291	PPP2R4	5524	ENSG00000119383	21.1026	predicted
pictar	MIMAT0005881	hsa-miR-1291	LMOD1	25802	ENSG00000163431	20.8626	predicted
pictar	MIMAT0005881	hsa-miR-1291	UBE2Z	65264	ENSG00000159202	19.89	predicted
pictar	MIMAT0005881	hsa-miR-1291	CACNG2	10369	ENSG00000166862	19.7396	predicted
pictar	MIMAT0005881	hsa-miR-1291	C20orf112	140688	ENSG00000197183	19.5738	predicted
pictar	MIMAT0005881	hsa-miR-1291	MECP2	4204	ENSG00000169057	19.0415	predicted
pictar	MIMAT0005881	hsa-miR-1291	NFASC	23114	ENSG00000163531	18.8193	predicted
pita	MIMAT0005881	hsa-miR-1291	INHBA	3624	ENSG00000122641	-7.22	predicted
pita	MIMAT0005881	hsa-miR-1291	C15orf21			-7.22	predicted
pita	MIMAT0005881	hsa-miR-1291	ZNF697	90874	ENSG00000143067	-7.23	predicted
pita	MIMAT0005881	hsa-miR-1291	SH2B3	10019	ENSG00000111252	-7.25	predicted
pita	MIMAT0005881	hsa-miR-1291	SEMA4G	57715	ENSG00000095539	-7.27	predicted
pita	MIMAT0005881	hsa-miR-1291	MAP1B	4131	ENSG00000131711	-7.27	predicted
pita	MIMAT0005881	hsa-miR-1291	GATA3	2625	ENSG00000107485	-7.27	predicted
pita	MIMAT0005881	hsa-miR-1291	API5	8539	ENSG00000166181	-7.29	predicted
pita	MIMAT0005881	hsa-miR-1291	PRKAA1	5562	ENSG00000132356	-7.32	predicted
pita	MIMAT0005881	hsa-miR-1291		64748	ENSG00000105520	-7.32	predicted
pita	MIMAT0005881	hsa-miR-1291	GNB2	2783	ENSG00000172354	-7.36	predicted
pita	MIMAT0005881	hsa-miR-1291	PARD6B	84612	ENSG00000124171	-7.4	predicted
pita	MIMAT0005881	hsa-miR-1291	SYN2	6854	ENSG00000157152	-7.4	predicted
pita	MIMAT0005881	hsa-miR-1291	MYO5A	4644	ENSG00000197535	-7.42	predicted
pita	MIMAT0005881	hsa-miR-1291	MIB1	57534	ENSG00000101752	-7.44	predicted
pita	MIMAT0005881	hsa-miR-1291	IGF1R	3480	ENSG00000140443	-7.45	predicted
pita	MIMAT0005881	hsa-miR-1291	CACNB3	784	ENSG00000167535	-7.47	predicted
pita	MIMAT0005881	hsa-miR-1291	EXOC7	23265	ENSG00000182473	-7.48	predicted
pita	MIMAT0005881	hsa-miR-1291	MMP24	10893	ENSG00000125966	-7.5	predicted
pita	MIMAT0005881	hsa-miR-1291	LAPTM4A	9741	ENSG00000068697	-7.52	predicted
pita	MIMAT0005881	hsa-miR-1291	KCNK13	56659	ENSG00000152315	-7.52	predicted
pita	MIMAT0005881	hsa-miR-1291	MEX3A	92312	ENSG00000254726	-7.53	predicted
pita	MIMAT0005881	hsa-miR-1291	RNF214	257160	ENSG00000167257	-7.54	predicted
pita	MIMAT0005881	hsa-miR-1291	TAL1	6886	ENSG00000162367	-7.54	predicted
pita	MIMAT0005881	hsa-miR-1291	ZC3H10	84872	ENSG00000135482	-7.56	predicted
pita	MIMAT0005881	hsa-miR-1291	ZFP91	80829	ENSG00000186660	-7.58	predicted
pita	MIMAT0005881	hsa-miR-1291	BRPF3	27154	ENSG00000096070	-7.58	predicted
pita	MIMAT0005881	hsa-miR-1291	ZMIZ1	57178	ENSG00000108175	-7.61	predicted
pita	MIMAT0005881	hsa-miR-1291	HAS3	3038	ENSG00000103044	-7.63	predicted
pita	MIMAT0005881	hsa-miR-1291	UBE2V1	7335	ENSG00000244687	-7.63	predicted
pita	MIMAT0005881	hsa-miR-1291	PVRL2	5819	ENSG00000130202	-7.65	predicted
pita	MIMAT0005881	hsa-miR-1291	HM13	81502	ENSG00000101294	-7.65	predicted
pita	MIMAT0005881	hsa-miR-1291	KLF6	1316	ENSG00000067082	-7.68	predicted
pita	MIMAT0005881	hsa-miR-1291	ZNF827	152485	ENSG00000151612	-7.71	predicted
pita	MIMAT0005881	hsa-miR-1291	CPLX3	594855	ENSG00000213578	-7.75	predicted
pita	MIMAT0005881	hsa-miR-1291	DHDDS	79947	ENSG00000117682	-7.77	predicted
pita	MIMAT0005881	hsa-miR-1291	FAM104A	84923	ENSG00000133193	-7.77	predicted
pita	MIMAT0005881	hsa-miR-1291	BRWD1	54014	ENSG00000185658	-7.77	predicted
pita	MIMAT0005881	hsa-miR-1291	PTP4A1	7803	ENSG00000112245	-7.78	predicted
pita	MIMAT0005881	hsa-miR-1291	SGCD	6444	ENSG00000170624	-7.78	predicted
pita	MIMAT0005881	hsa-miR-1291	HAP1	9001	ENSG00000173805	-7.79	predicted
pita	MIMAT0005881	hsa-miR-1291	ACIN1	22985	ENSG00000100813	-7.8	predicted
pita	MIMAT0005881	hsa-miR-1291	YES1	7525	ENSG00000176105	-7.81	predicted
pita	MIMAT0005881	hsa-miR-1291	KIAA1755	85449	ENSG00000149633	-7.81	predicted
pita	MIMAT0005881	hsa-miR-1291	PRKAR2A	5576	ENSG00000114302	-7.84	predicted
pita	MIMAT0005881	hsa-miR-1291	LARP4B	23185	ENSG00000107929	-7.84	predicted
pita	MIMAT0005881	hsa-miR-1291	MN1	4330	ENSG00000169184	-7.86	predicted
pita	MIMAT0005881	hsa-miR-1291	RASGEF1A	221002	ENSG00000198915	-7.86	predicted
pita	MIMAT0005881	hsa-miR-1291	CACNA1C	775	ENSG00000151067	-7.87	predicted
pita	MIMAT0005881	hsa-miR-1291	OTP	23440	ENSG00000171540	-7.87	predicted
pita	MIMAT0005881	hsa-miR-1291	HIST1H4G	8369	ENSG00000275663	-7.9	predicted
pita	MIMAT0005881	hsa-miR-1291	ZBTB4	57659	ENSG00000174282	-7.91	predicted
pita	MIMAT0005881	hsa-miR-1291	TMTC2	160335	ENSG00000179104	-7.93	predicted
pita	MIMAT0005881	hsa-miR-1291	SNRPB	6628	ENSG00000125835	-7.95	predicted
pita	MIMAT0005881	hsa-miR-1291	ITGA5	3678	ENSG00000161638	-7.95	predicted
pita	MIMAT0005881	hsa-miR-1291	MAMDC2	256691	ENSG00000165072	-7.96	predicted
pita	MIMAT0005881	hsa-miR-1291	HIC1	3090	ENSG00000177374	-7.96	predicted
pita	MIMAT0005881	hsa-miR-1291	PKN2	5586	ENSG00000065243	-7.98	predicted
pita	MIMAT0005881	hsa-miR-1291	ZBTB33	10009	ENSG00000177485	-7.99	predicted
pita	MIMAT0005881	hsa-miR-1291	HAND2	9464	ENSG00000164107	-8.01	predicted
pita	MIMAT0005881	hsa-miR-1291	ZDHHC9	51114	ENSG00000188706	-8.02	predicted
pita	MIMAT0005881	hsa-miR-1291	DYRK1A	1859	ENSG00000157540	-8.06	predicted
pita	MIMAT0005881	hsa-miR-1291	TESK2	10420	ENSG00000070759	-8.06	predicted
pita	MIMAT0005881	hsa-miR-1291	H3F3C	440093	ENSG00000188375	-8.06	predicted
pita	MIMAT0005881	hsa-miR-1291	HRH3	11255	ENSG00000101180	-8.07	predicted
pita	MIMAT0005881	hsa-miR-1291	BRSK1	84446	ENSG00000160469	-8.07	predicted
pita	MIMAT0005881	hsa-miR-1291	RASSF1	11186	ENSG00000068028	-8.09	predicted
pita	MIMAT0005881	hsa-miR-1291	B4GALT2	8704	ENSG00000117411	-8.13	predicted
pita	MIMAT0005881	hsa-miR-1291	SCUBE3	222663	ENSG00000146197	-8.15	predicted
pita	MIMAT0005881	hsa-miR-1291	GATA2	2624	ENSG00000179348	-8.16	predicted
pita	MIMAT0005881	hsa-miR-1291	SRRM1	10250	ENSG00000133226	-8.17	predicted
pita	MIMAT0005881	hsa-miR-1291	ZFYVE1	53349	ENSG00000165861	-8.19	predicted
pita	MIMAT0005881	hsa-miR-1291	CAMKK1	84254	ENSG00000004660	-8.2	predicted
pita	MIMAT0005881	hsa-miR-1291	NAV3	89795	ENSG00000067798	-8.21	predicted
pita	MIMAT0005881	hsa-miR-1291	TIPARP	25976	ENSG00000163659	-8.21	predicted
pita	MIMAT0005881	hsa-miR-1291	UBN2	254048	ENSG00000157741	-8.23	predicted
pita	MIMAT0005881	hsa-miR-1291	MARCH5	54708	ENSG00000198060	-8.24	predicted
pita	MIMAT0005881	hsa-miR-1291	PCDH17	27253	ENSG00000118946	-8.24	predicted
pita	MIMAT0005881	hsa-miR-1291	SLC4A4	8671	ENSG00000080493	-8.24	predicted
pita	MIMAT0005881	hsa-miR-1291	ZNF436	80818	ENSG00000125945	-8.27	predicted
pita	MIMAT0005881	hsa-miR-1291	RAC3	5881	ENSG00000169750	-8.27	predicted
pita	MIMAT0005881	hsa-miR-1291	HDHD2	84064	ENSG00000167220	-8.28	predicted
pita	MIMAT0005881	hsa-miR-1291	ZFC3H1	196441	ENSG00000133858	-8.3	predicted
pita	MIMAT0005881	hsa-miR-1291	SORCS3	22986	ENSG00000156395	-8.31	predicted
pita	MIMAT0005881	hsa-miR-1291	USP37	57695	ENSG00000135913	-8.32	predicted
pita	MIMAT0005881	hsa-miR-1291	IQSEC2	23096	ENSG00000124313	-8.33	predicted
pita	MIMAT0005881	hsa-miR-1291	ARHGEF17	9828	ENSG00000110237	-8.34	predicted
pita	MIMAT0005881	hsa-miR-1291	UBE2K	3093	ENSG00000078140	-8.35	predicted
pita	MIMAT0005881	hsa-miR-1291	MLEC	9761	ENSG00000110917	-8.35	predicted
pita	MIMAT0005881	hsa-miR-1291	DDX6	1656	ENSG00000110367	-8.35	predicted
pita	MIMAT0005881	hsa-miR-1291	HIST1H4C	8366	ENSG00000197061	-8.36	predicted
pita	MIMAT0005881	hsa-miR-1291	HIST1H4C	8360	ENSG00000197061	-8.36	predicted
pita	MIMAT0005881	hsa-miR-1291	HIST1H4C	8365	ENSG00000197061	-8.36	predicted
pita	MIMAT0005881	hsa-miR-1291	HIST1H4C	8359	ENSG00000197061	-8.36	predicted
pita	MIMAT0005881	hsa-miR-1291	HIST1H4C	8364	ENSG00000197061	-8.36	predicted
pita	MIMAT0005881	hsa-miR-1291	POU2F2	5452	ENSG00000028277	-8.36	predicted
pita	MIMAT0005881	hsa-miR-1291	HIST1H4C	8363	ENSG00000197061	-8.36	predicted
pita	MIMAT0005881	hsa-miR-1291	HIST1H4C	8368	ENSG00000197061	-8.36	predicted
pita	MIMAT0005881	hsa-miR-1291	HIST1H4C	8362	ENSG00000197061	-8.36	predicted
pita	MIMAT0005881	hsa-miR-1291	HIST1H4C	8361	ENSG00000197061	-8.36	predicted
pita	MIMAT0005881	hsa-miR-1291	HIST1H4C	8370	ENSG00000197061	-8.36	predicted
pita	MIMAT0005881	hsa-miR-1291	HIST1H4C	121504	ENSG00000197061	-8.36	predicted
pita	MIMAT0005881	hsa-miR-1291	HIST1H4C	554313	ENSG00000197061	-8.36	predicted
pita	MIMAT0005881	hsa-miR-1291	HIST1H4C	8294	ENSG00000197061	-8.36	predicted
pita	MIMAT0005881	hsa-miR-1291	HIST1H4C	8367	ENSG00000197061	-8.36	predicted
pita	MIMAT0005881	hsa-miR-1291	GOLGA7B	401647	ENSG00000155265	-8.39	predicted
pita	MIMAT0005881	hsa-miR-1291	DCAF7	10238	ENSG00000136485	-8.41	predicted
pita	MIMAT0005881	hsa-miR-1291	ERO1LB	56605	ENSG00000086619	-8.42	predicted
pita	MIMAT0005881	hsa-miR-1291	ABI2	10152	ENSG00000138443	-8.44	predicted
pita	MIMAT0005881	hsa-miR-1291	C16orf87	388272	ENSG00000155330	-8.45	predicted
pita	MIMAT0005881	hsa-miR-1291	ZDHHC5	25921	ENSG00000156599	-8.45	predicted
pita	MIMAT0005881	hsa-miR-1291	ACSL1	2180	ENSG00000151726	-8.45	predicted
pita	MIMAT0005881	hsa-miR-1291	NAMPT	10135	ENSG00000105835	-8.47	predicted
pita	MIMAT0005881	hsa-miR-1291	CALU	813	ENSG00000128595	-8.49	predicted
pita	MIMAT0005881	hsa-miR-1291	MTUS1	57509	ENSG00000129422	-8.54	predicted
pita	MIMAT0005881	hsa-miR-1291	GPC4	2239	ENSG00000076716	-8.55	predicted
pita	MIMAT0005881	hsa-miR-1291	FERMT2	10979	ENSG00000073712	-8.56	predicted
pita	MIMAT0005881	hsa-miR-1291	SUV39H1	6839	ENSG00000101945	-8.57	predicted
pita	MIMAT0005881	hsa-miR-1291	RELL2	285613	ENSG00000164620	-8.6	predicted
pita	MIMAT0005881	hsa-miR-1291	PICALM	8301	ENSG00000073921	-8.61	predicted
pita	MIMAT0005881	hsa-miR-1291	SRCIN1	80725	ENSG00000273608	-8.62	predicted
pita	MIMAT0005881	hsa-miR-1291	COL11A1	1301	ENSG00000060718	-8.64	predicted
pita	MIMAT0005881	hsa-miR-1291	PTPRD	5789	ENSG00000153707	-8.65	predicted
pita	MIMAT0005881	hsa-miR-1291	ANKRD52	283373	ENSG00000139645	-8.69	predicted
pita	MIMAT0005881	hsa-miR-1291	COL5A2	1290	ENSG00000204262	-8.69	predicted
pita	MIMAT0005881	hsa-miR-1291	NEXN	91624	ENSG00000162614	-8.7	predicted
pita	MIMAT0005881	hsa-miR-1291	RPP14	11102	ENSG00000163684	-8.72	predicted
pita	MIMAT0005881	hsa-miR-1291	ATXN2L	11273	ENSG00000168488	-8.73	predicted
pita	MIMAT0005881	hsa-miR-1291	EFNA5	1946	ENSG00000184349	-8.74	predicted
pita	MIMAT0005881	hsa-miR-1291	YPEL4	219539	ENSG00000166793	-8.76	predicted
pita	MIMAT0005881	hsa-miR-1291	NRP2	8828	ENSG00000118257	-8.76	predicted
pita	MIMAT0005881	hsa-miR-1291	OAZ2	4947	ENSG00000180304	-8.77	predicted
pita	MIMAT0005881	hsa-miR-1291	NFIX	4784	ENSG00000008441	-8.8	predicted
pita	MIMAT0005881	hsa-miR-1291	TIAM1	7074	ENSG00000156299	-8.81	predicted
pita	MIMAT0005881	hsa-miR-1291	RPP14	11102	ENSG00000163684	-8.82	predicted
pita	MIMAT0005881	hsa-miR-1291	FAM155B	27112	ENSG00000130054	-8.82	predicted
pita	MIMAT0005881	hsa-miR-1291	PPP2R2C	5522	ENSG00000074211	-8.83	predicted
pita	MIMAT0005881	hsa-miR-1291	ARHGEF1	9138	ENSG00000076928	-8.86	predicted
pita	MIMAT0005881	hsa-miR-1291	RIMBP2	23504	ENSG00000060709	-8.88	predicted
pita	MIMAT0005881	hsa-miR-1291	FBRS	64319	ENSG00000156860	-8.92	predicted
pita	MIMAT0005881	hsa-miR-1291	ACIN1	22985	ENSG00000100813	-8.92	predicted
pita	MIMAT0005881	hsa-miR-1291	SDK2	54549	ENSG00000069188	-8.93	predicted
pita	MIMAT0005881	hsa-miR-1291	KCNK2	3776	ENSG00000082482	-8.93	predicted
pita	MIMAT0005881	hsa-miR-1291	SMPD3	55512	ENSG00000103056	-8.98	predicted
pita	MIMAT0005881	hsa-miR-1291	CFL2	1073	ENSG00000165410	-8.98	predicted
pita	MIMAT0005881	hsa-miR-1291	HIST1H4E	8294	ENSG00000198518	-9	predicted
pita	MIMAT0005881	hsa-miR-1291	HIST1H4E	8366	ENSG00000198518	-9	predicted
pita	MIMAT0005881	hsa-miR-1291	HIST1H4E	8365	ENSG00000198518	-9	predicted
pita	MIMAT0005881	hsa-miR-1291	HIST1H4E	8359	ENSG00000198518	-9	predicted
pita	MIMAT0005881	hsa-miR-1291	HIST1H4E	8364	ENSG00000198518	-9	predicted
pita	MIMAT0005881	hsa-miR-1291	HIST1H4E	8363	ENSG00000198518	-9	predicted
pita	MIMAT0005881	hsa-miR-1291	HIST1H4E	8368	ENSG00000198518	-9	predicted
pita	MIMAT0005881	hsa-miR-1291	HIST1H4E	8362	ENSG00000198518	-9	predicted
pita	MIMAT0005881	hsa-miR-1291	HIST1H4E	8361	ENSG00000198518	-9	predicted
pita	MIMAT0005881	hsa-miR-1291	HIST1H4E	8367	ENSG00000276966	-9	predicted
pita	MIMAT0005881	hsa-miR-1291	HIST1H4E	8360	ENSG00000198518	-9	predicted
pita	MIMAT0005881	hsa-miR-1291	HIST1H4E	8370	ENSG00000198518	-9	predicted
pita	MIMAT0005881	hsa-miR-1291	HIST1H4E	121504	ENSG00000198518	-9	predicted
pita	MIMAT0005881	hsa-miR-1291	HIST1H4E	554313	ENSG00000198518	-9	predicted
pita	MIMAT0005881	hsa-miR-1291	CHL1	10752	ENSG00000134121	-9.01	predicted
pita	MIMAT0005881	hsa-miR-1291	SRSF2	6427	ENSG00000161547	-9.02	predicted
pita	MIMAT0005881	hsa-miR-1291	LPHN1	22859	ENSG00000072071	-9.02	predicted
pita	MIMAT0005881	hsa-miR-1291	SRSF2	693221	ENSG00000161547	-9.02	predicted
pita	MIMAT0005881	hsa-miR-1291	SLC30A8	169026	ENSG00000164756	-9.03	predicted
pita	MIMAT0005881	hsa-miR-1291	DESI1	27351	ENSG00000100418	-9.03	predicted
pita	MIMAT0005881	hsa-miR-1291	TMEM260	54916	ENSG00000070269	-9.04	predicted
pita	MIMAT0005881	hsa-miR-1291	HIST1H4D	8361	ENSG00000188987	-9.06	predicted
pita	MIMAT0005881	hsa-miR-1291	HIST1H4D	8360	ENSG00000277157	-9.06	predicted
pita	MIMAT0005881	hsa-miR-1291	HIST1H4D	8370	ENSG00000188987	-9.06	predicted
pita	MIMAT0005881	hsa-miR-1291	HIST1H4D	121504	ENSG00000188987	-9.06	predicted
pita	MIMAT0005881	hsa-miR-1291	HIST1H4D	554313	ENSG00000188987	-9.06	predicted
pita	MIMAT0005881	hsa-miR-1291	HIST1H4D	8294	ENSG00000188987	-9.06	predicted
pita	MIMAT0005881	hsa-miR-1291	HIST1H4D	8367	ENSG00000188987	-9.06	predicted
pita	MIMAT0005881	hsa-miR-1291	HIST1H4D	8366	ENSG00000188987	-9.06	predicted
pita	MIMAT0005881	hsa-miR-1291	HIST1H4D	8365	ENSG00000188987	-9.06	predicted
pita	MIMAT0005881	hsa-miR-1291	HIST1H4D	8359	ENSG00000188987	-9.06	predicted
pita	MIMAT0005881	hsa-miR-1291	HIST1H4D	8364	ENSG00000188987	-9.06	predicted
pita	MIMAT0005881	hsa-miR-1291	HIST1H4D	8363	ENSG00000188987	-9.06	predicted
pita	MIMAT0005881	hsa-miR-1291	HIST1H4D	8368	ENSG00000188987	-9.06	predicted
pita	MIMAT0005881	hsa-miR-1291	HIST1H4D	8362	ENSG00000188987	-9.06	predicted
pita	MIMAT0005881	hsa-miR-1291	RAP2B	5912	ENSG00000181467	-9.07	predicted
pita	MIMAT0005881	hsa-miR-1291	LEMD3	23592	ENSG00000174106	-9.07	predicted
pita	MIMAT0005881	hsa-miR-1291	DNMT3A	1788	ENSG00000119772	-9.08	predicted
pita	MIMAT0005881	hsa-miR-1291	BCL2L14	79370	ENSG00000121380	-9.11	predicted
pita	MIMAT0005881	hsa-miR-1291	ITM2B	9445	ENSG00000136156	-9.13	predicted
pita	MIMAT0005881	hsa-miR-1291	CNOT2	4848	ENSG00000111596	-9.15	predicted
pita	MIMAT0005881	hsa-miR-1291	ZC3H12B	340554	ENSG00000102053	-9.15	predicted
pita	MIMAT0005881	hsa-miR-1291	RPS29	6235	ENSG00000213741	-9.17	predicted
pita	MIMAT0005881	hsa-miR-1291	CAMK2N1	55450	ENSG00000162545	-9.19	predicted
pita	MIMAT0005881	hsa-miR-1291	NRF1	4899	ENSG00000106459	-9.2	predicted
pita	MIMAT0005881	hsa-miR-1291	DYNLT3	6990	ENSG00000165169	-9.24	predicted
pita	MIMAT0005881	hsa-miR-1291	HOXB5	3215	ENSG00000120075	-9.27	predicted
pita	MIMAT0005881	hsa-miR-1291	ACTB	60	ENSG00000075624	-9.28	predicted
pita	MIMAT0005881	hsa-miR-1291	SOX11	6664	ENSG00000176887	-9.28	predicted
pita	MIMAT0005881	hsa-miR-1291	ABCC5	10057	ENSG00000114770	-9.3	predicted
pita	MIMAT0005881	hsa-miR-1291	FAM133B	257415	ENSG00000234545	-9.31	predicted
pita	MIMAT0005881	hsa-miR-1291	NUMA1	4926	ENSG00000137497	-9.35	predicted
pita	MIMAT0005881	hsa-miR-1291	FAM84B	157638	ENSG00000168672	-9.37	predicted
pita	MIMAT0005881	hsa-miR-1291	UBFD1	56061	ENSG00000103353	-9.38	predicted
pita	MIMAT0005881	hsa-miR-1291	SMG1	101060589	ENSG00000157106	-9.39	predicted
pita	MIMAT0005881	hsa-miR-1291	SMG1	23049	ENSG00000157106	-9.39	predicted
pita	MIMAT0005881	hsa-miR-1291	MEF2C	4208	ENSG00000081189	-9.42	predicted
pita	MIMAT0005881	hsa-miR-1291	SLC38A2	54407	ENSG00000134294	-9.42	predicted
pita	MIMAT0005881	hsa-miR-1291	UNC5D	137970	ENSG00000156687	-9.42	predicted
pita	MIMAT0005881	hsa-miR-1291	DSTN	11034	ENSG00000125868	-9.44	predicted
pita	MIMAT0005881	hsa-miR-1291	ESCO1	114799	ENSG00000141446	-9.46	predicted
pita	MIMAT0005881	hsa-miR-1291	JHDM1D	80853	ENSG00000006459	-9.53	predicted
pita	MIMAT0005881	hsa-miR-1291	CA3	761	ENSG00000164879	-9.53	predicted
pita	MIMAT0005881	hsa-miR-1291	PWWP2A	114825	ENSG00000170234	-9.54	predicted
pita	MIMAT0005881	hsa-miR-1291	JOSD1	9929	ENSG00000100221	-9.57	predicted
pita	MIMAT0005881	hsa-miR-1291	NPAS4	266743	ENSG00000174576	-9.6	predicted
pita	MIMAT0005881	hsa-miR-1291	CLEC2D	29121	ENSG00000069493	-9.63	predicted
pita	MIMAT0005881	hsa-miR-1291	LIMK1	3984	ENSG00000106683	-9.64	predicted
pita	MIMAT0005881	hsa-miR-1291	UBE2Z	65264	ENSG00000159202	-9.64	predicted
pita	MIMAT0005881	hsa-miR-1291	PABPN1	8106	ENSG00000100836	-9.65	predicted
pita	MIMAT0005881	hsa-miR-1291	USP9X	8239	ENSG00000124486	-9.67	predicted
pita	MIMAT0005881	hsa-miR-1291	HIST1H4H	8366	ENSG00000158406	-9.7	predicted
pita	MIMAT0005881	hsa-miR-1291	HIST1H4H	8365	ENSG00000158406	-9.7	predicted
pita	MIMAT0005881	hsa-miR-1291	HIST1H4H	8359	ENSG00000158406	-9.7	predicted
pita	MIMAT0005881	hsa-miR-1291	HIST1H4H	8364	ENSG00000158406	-9.7	predicted
pita	MIMAT0005881	hsa-miR-1291	HIST1H4H	8363	ENSG00000158406	-9.7	predicted
pita	MIMAT0005881	hsa-miR-1291	RBM8A	101060541	ENSG00000131795	-9.7	predicted
pita	MIMAT0005881	hsa-miR-1291	HIST1H4H	8368	ENSG00000158406	-9.7	predicted
pita	MIMAT0005881	hsa-miR-1291	HIST1H4H	8362	ENSG00000158406	-9.7	predicted
pita	MIMAT0005881	hsa-miR-1291	HIST1H4H	8367	ENSG00000158406	-9.7	predicted
pita	MIMAT0005881	hsa-miR-1291	HIST1H4H	8361	ENSG00000158406	-9.7	predicted
pita	MIMAT0005881	hsa-miR-1291	HIST1H4H	8360	ENSG00000158406	-9.7	predicted
pita	MIMAT0005881	hsa-miR-1291	HIST1H4H	8370	ENSG00000158406	-9.7	predicted
pita	MIMAT0005881	hsa-miR-1291	RBM8A	9939	ENSG00000265241	-9.7	predicted
pita	MIMAT0005881	hsa-miR-1291	HIST1H4H	121504	ENSG00000158406	-9.7	predicted
pita	MIMAT0005881	hsa-miR-1291	HIST1H4H	554313	ENSG00000158406	-9.7	predicted
pita	MIMAT0005881	hsa-miR-1291	HIST1H4H	8294	ENSG00000158406	-9.7	predicted
pita	MIMAT0005881	hsa-miR-1291	ADNP	23394	ENSG00000101126	-9.7	predicted
pita	MIMAT0005881	hsa-miR-1291	H3F3B	3020	ENSG00000132475	-9.74	predicted
pita	MIMAT0005881	hsa-miR-1291	H3F3B	100616282	ENSG00000132475	-9.74	predicted
pita	MIMAT0005881	hsa-miR-1291	H3F3B	3021	ENSG00000132475	-9.74	predicted
pita	MIMAT0005881	hsa-miR-1291	RRAS2	22800	ENSG00000133818	-9.75	predicted
pita	MIMAT0005881	hsa-miR-1291	IKZF2	22807	ENSG00000030419	-9.75	predicted
pita	MIMAT0005881	hsa-miR-1291	ZBTB34	403341	ENSG00000177125	-9.76	predicted
pita	MIMAT0005881	hsa-miR-1291	SLC8A1	6546	ENSG00000183023	-9.79	predicted
pita	MIMAT0005881	hsa-miR-1291	ASB6	140459	ENSG00000148331	-9.79	predicted
pita	MIMAT0005881	hsa-miR-1291	KIF3C	3797	ENSG00000084731	-9.81	predicted
pita	MIMAT0005881	hsa-miR-1291	PDPK1	5170	ENSG00000140992	-9.81	predicted
pita	MIMAT0005881	hsa-miR-1291	SAMD4B	55095	ENSG00000179134	-9.84	predicted
pita	MIMAT0005881	hsa-miR-1291	ATP1B4	23439	ENSG00000101892	-9.89	predicted
pita	MIMAT0005881	hsa-miR-1291	PCDHGC3	5098	ENSG00000240184	-9.92	predicted
pita	MIMAT0005881	hsa-miR-1291	VMP1	406991	ENSG00000062716	-9.93	predicted
pita	MIMAT0005881	hsa-miR-1291	VMP1	81671	ENSG00000062716	-9.93	predicted
pita	MIMAT0005881	hsa-miR-1291	CLCN5	1184	ENSG00000171365	-9.98	predicted
pita	MIMAT0005881	hsa-miR-1291	ARID3B	10620	ENSG00000179361	-9.98	predicted
pita	MIMAT0005881	hsa-miR-1291	VPS25	84313	ENSG00000131475	-9.99	predicted
pita	MIMAT0005881	hsa-miR-1291	ARID1B	57492	ENSG00000049618	-10.05	predicted
pita	MIMAT0005881	hsa-miR-1291	NAV3	89795	ENSG00000067798	-10.09	predicted
pita	MIMAT0005881	hsa-miR-1291	EDNRA	1909	ENSG00000151617	-10.09	predicted
pita	MIMAT0005881	hsa-miR-1291	CELF2	10659	ENSG00000048740	-10.11	predicted
pita	MIMAT0005881	hsa-miR-1291	HIST1H4L	8360	ENSG00000198558	-10.13	predicted
pita	MIMAT0005881	hsa-miR-1291	HIST1H4L	8370	ENSG00000198558	-10.13	predicted
pita	MIMAT0005881	hsa-miR-1291	HIST1H4L	121504	ENSG00000198558	-10.13	predicted
pita	MIMAT0005881	hsa-miR-1291	HIST1H4L	554313	ENSG00000198558	-10.13	predicted
pita	MIMAT0005881	hsa-miR-1291	HIST1H4L	8368	ENSG00000275126	-10.13	predicted
pita	MIMAT0005881	hsa-miR-1291	HIST1H4L	8294	ENSG00000198558	-10.13	predicted
pita	MIMAT0005881	hsa-miR-1291	HIST1H4L	8366	ENSG00000198558	-10.13	predicted
pita	MIMAT0005881	hsa-miR-1291	HIST1H4L	8365	ENSG00000198558	-10.13	predicted
pita	MIMAT0005881	hsa-miR-1291	HIST1H4L	8359	ENSG00000198558	-10.13	predicted
pita	MIMAT0005881	hsa-miR-1291	HIST1H4L	8364	ENSG00000198558	-10.13	predicted
pita	MIMAT0005881	hsa-miR-1291	HIST1H4L	8363	ENSG00000198558	-10.13	predicted
pita	MIMAT0005881	hsa-miR-1291	HIST1H4L	8362	ENSG00000198558	-10.13	predicted
pita	MIMAT0005881	hsa-miR-1291	HIST1H4L	8367	ENSG00000198558	-10.13	predicted
pita	MIMAT0005881	hsa-miR-1291	HIST1H4L	8361	ENSG00000198558	-10.13	predicted
pita	MIMAT0005881	hsa-miR-1291	WDR26	80232	ENSG00000162923	-10.15	predicted
pita	MIMAT0005881	hsa-miR-1291	PRDM2	7799	ENSG00000116731	-10.16	predicted
pita	MIMAT0005881	hsa-miR-1291	SKIDA1	387640	ENSG00000180592	-10.17	predicted
pita	MIMAT0005881	hsa-miR-1291	C2CD2L	9854	ENSG00000172375	-10.18	predicted
pita	MIMAT0005881	hsa-miR-1291	DIAPH1	1729	ENSG00000131504	-10.18	predicted
pita	MIMAT0005881	hsa-miR-1291	NUDT8	254552	ENSG00000167799	-10.18	predicted
pita	MIMAT0005881	hsa-miR-1291	CHST7	56548	ENSG00000147119	-10.19	predicted
pita	MIMAT0005881	hsa-miR-1291	TSPYL5	85453	ENSG00000180543	-10.2	predicted
pita	MIMAT0005881	hsa-miR-1291	MYO1B	4430	ENSG00000128641	-10.22	predicted
pita	MIMAT0005881	hsa-miR-1291	CECR6	27439	ENSG00000183307	-10.23	predicted
pita	MIMAT0005881	hsa-miR-1291	DBN1	1627	ENSG00000113758	-10.27	predicted
pita	MIMAT0005881	hsa-miR-1291	PTPRD	5789	ENSG00000153707	-10.35	predicted
pita	MIMAT0005881	hsa-miR-1291	ONECUT2	9480	ENSG00000119547	-10.38	predicted
pita	MIMAT0005881	hsa-miR-1291	GABBR2	9568	ENSG00000136928	-10.39	predicted
pita	MIMAT0005881	hsa-miR-1291	CAPRIN1	4076	ENSG00000135387	-10.39	predicted
pita	MIMAT0005881	hsa-miR-1291	DCX	1641	ENSG00000077279	-10.4	predicted
pita	MIMAT0005881	hsa-miR-1291	TM9SF4	9777	ENSG00000101337	-10.42	predicted
pita	MIMAT0005881	hsa-miR-1291	HISPPD2A			-10.44	predicted
pita	MIMAT0005881	hsa-miR-1291	ALDH1A2	8854	ENSG00000128918	-10.44	predicted
pita	MIMAT0005881	hsa-miR-1291	THRA	7067	ENSG00000126351	-10.44	predicted
pita	MIMAT0005881	hsa-miR-1291	FAM199X	139231	ENSG00000123575	-10.45	predicted
pita	MIMAT0005881	hsa-miR-1291	EBF3	253738	ENSG00000108001	-10.45	predicted
pita	MIMAT0005881	hsa-miR-1291	TCP1	677812	ENSG00000120438	-10.46	predicted
pita	MIMAT0005881	hsa-miR-1291	TCP1	6950	ENSG00000120438	-10.46	predicted
pita	MIMAT0005881	hsa-miR-1291	DBN1	1627	ENSG00000113758	-10.47	predicted
pita	MIMAT0005881	hsa-miR-1291	SGIP1	84251	ENSG00000118473	-10.52	predicted
pita	MIMAT0005881	hsa-miR-1291	ARHGEF12	23365	ENSG00000196914	-10.55	predicted
pita	MIMAT0005881	hsa-miR-1291	PHF8	23133	ENSG00000172943	-10.55	predicted
pita	MIMAT0005881	hsa-miR-1291	RAVER1	125950	ENSG00000161847	-10.58	predicted
pita	MIMAT0005881	hsa-miR-1291	GOPC	57120	ENSG00000047932	-10.59	predicted
pita	MIMAT0005881	hsa-miR-1291	LANCL1	10314	ENSG00000115365	-10.6	predicted
pita	MIMAT0005881	hsa-miR-1291	C10orf39			-10.61	predicted
pita	MIMAT0005881	hsa-miR-1291	CNOT6	57472	ENSG00000113300	-10.62	predicted
pita	MIMAT0005881	hsa-miR-1291	CHTF8	54921	ENSG00000168802	-10.65	predicted
pita	MIMAT0005881	hsa-miR-1291	MED1	5469	ENSG00000125686	-10.66	predicted
pita	MIMAT0005881	hsa-miR-1291	ZMYND11	10771	ENSG00000015171	-10.69	predicted
pita	MIMAT0005881	hsa-miR-1291	BRWD1	54014	ENSG00000185658	-10.7	predicted
pita	MIMAT0005881	hsa-miR-1291	KPNA6	23633	ENSG00000025800	-10.73	predicted
pita	MIMAT0005881	hsa-miR-1291	KANK2	25959	ENSG00000197256	-10.75	predicted
pita	MIMAT0005881	hsa-miR-1291	SP1	6667	ENSG00000185591	-10.77	predicted
pita	MIMAT0005881	hsa-miR-1291	GTF2B	2959	ENSG00000137947	-10.78	predicted
pita	MIMAT0005881	hsa-miR-1291	CHCHD3	54927	ENSG00000106554	-10.78	predicted
pita	MIMAT0005881	hsa-miR-1291	RUNX1T1	862	ENSG00000079102	-10.81	predicted
pita	MIMAT0005881	hsa-miR-1291	SP8	221833	ENSG00000164651	-10.81	predicted
pita	MIMAT0005881	hsa-miR-1291	DNMT3A	1788	ENSG00000119772	-10.81	predicted
pita	MIMAT0005881	hsa-miR-1291	UBE2I	7329	ENSG00000103275	-10.81	predicted
pita	MIMAT0005881	hsa-miR-1291	MEX3B	84206	ENSG00000183496	-10.86	predicted
pita	MIMAT0005881	hsa-miR-1291	UBE2V1	7335	ENSG00000244687	-10.86	predicted
pita	MIMAT0005881	hsa-miR-1291	BEND4	389206	ENSG00000188848	-10.88	predicted
pita	MIMAT0005881	hsa-miR-1291	FMNL3	91010	ENSG00000161791	-10.89	predicted
pita	MIMAT0005881	hsa-miR-1291	PURB	5814	ENSG00000146676	-10.89	predicted
pita	MIMAT0005881	hsa-miR-1291	CHD6	84181	ENSG00000124177	-10.93	predicted
pita	MIMAT0005881	hsa-miR-1291	ANKRD13B	124930	ENSG00000198720	-10.94	predicted
pita	MIMAT0005881	hsa-miR-1291	NAA15	80155	ENSG00000164134	-10.94	predicted
pita	MIMAT0005881	hsa-miR-1291	HTR7	3363	ENSG00000148680	-10.96	predicted
pita	MIMAT0005881	hsa-miR-1291	SKIDA1	387640	ENSG00000180592	-10.96	predicted
pita	MIMAT0005881	hsa-miR-1291	ZFHX3	463	ENSG00000140836	-11	predicted
pita	MIMAT0005881	hsa-miR-1291	FAM222B	55731	ENSG00000173065	-11	predicted
pita	MIMAT0005881	hsa-miR-1291	ZNRF2	223082	ENSG00000180233	-11.01	predicted
pita	MIMAT0005881	hsa-miR-1291	AGO2	27161	ENSG00000123908	-11.02	predicted
pita	MIMAT0005881	hsa-miR-1291	RASSF1	11186	ENSG00000068028	-11.02	predicted
pita	MIMAT0005881	hsa-miR-1291	UBE2J1	51465	ENSG00000198833	-11.03	predicted
pita	MIMAT0005881	hsa-miR-1291	KHDRBS1	10657	ENSG00000121774	-11.03	predicted
pita	MIMAT0005881	hsa-miR-1291	ZSWIM5	57643	ENSG00000162415	-11.03	predicted
pita	MIMAT0005881	hsa-miR-1291	LIF	3976	ENSG00000128342	-11.05	predicted
pita	MIMAT0005881	hsa-miR-1291	ZFP91	80829	ENSG00000186660	-11.05	predicted
pita	MIMAT0005881	hsa-miR-1291	RND1	27289	ENSG00000172602	-11.07	predicted
pita	MIMAT0005881	hsa-miR-1291	MNT	4335	ENSG00000070444	-11.08	predicted
pita	MIMAT0005881	hsa-miR-1291	ONECUT2	9480	ENSG00000119547	-11.1	predicted
pita	MIMAT0005881	hsa-miR-1291	CNOT2	4848	ENSG00000111596	-11.14	predicted
pita	MIMAT0005881	hsa-miR-1291	CEP350	9857	ENSG00000135837	-11.16	predicted
pita	MIMAT0005881	hsa-miR-1291	PAX2	5076	ENSG00000075891	-11.18	predicted
pita	MIMAT0005881	hsa-miR-1291	LRP6	4040	ENSG00000070018	-11.24	predicted
pita	MIMAT0005881	hsa-miR-1291	RBPMS	11030	ENSG00000157110	-11.26	predicted
pita	MIMAT0005881	hsa-miR-1291	MAGI3	260425	ENSG00000081026	-11.29	predicted
pita	MIMAT0005881	hsa-miR-1291	EIF5A2	56648	ENSG00000163577	-11.29	predicted
pita	MIMAT0005881	hsa-miR-1291	JHDM1D	80853	ENSG00000006459	-11.3	predicted
pita	MIMAT0005881	hsa-miR-1291	FAM172A	83989	ENSG00000113391	-11.31	predicted
pita	MIMAT0005881	hsa-miR-1291	FAM196A	642938	ENSG00000188916	-11.37	predicted
pita	MIMAT0005881	hsa-miR-1291	UBE2W	55284	ENSG00000104343	-11.38	predicted
pita	MIMAT0005881	hsa-miR-1291	IQSEC2	23096	ENSG00000124313	-11.38	predicted
pita	MIMAT0005881	hsa-miR-1291	LSM14A	26065	ENSG00000257103	-11.43	predicted
pita	MIMAT0005881	hsa-miR-1291	BASP1	10409	ENSG00000176788	-11.43	predicted
pita	MIMAT0005881	hsa-miR-1291	MAP3K3	4215	ENSG00000198909	-11.46	predicted
pita	MIMAT0005881	hsa-miR-1291	RBBP6	5930	ENSG00000122257	-11.47	predicted
pita	MIMAT0005881	hsa-miR-1291	MAP3K1	4214	ENSG00000095015	-11.49	predicted
pita	MIMAT0005881	hsa-miR-1291	CREBZF	58487	ENSG00000137504	-11.5	predicted
pita	MIMAT0005881	hsa-miR-1291	KAT6A	7994	ENSG00000083168	-11.5	predicted
pita	MIMAT0005881	hsa-miR-1291	DLX3	1747	ENSG00000064195	-11.55	predicted
pita	MIMAT0005881	hsa-miR-1291	PPP5C	5536	ENSG00000011485	-11.56	predicted
pita	MIMAT0005881	hsa-miR-1291	KCMF1	56888	ENSG00000176407	-11.56	predicted
pita	MIMAT0005881	hsa-miR-1291	DAZAP1	26528	ENSG00000071626	-11.58	predicted
pita	MIMAT0005881	hsa-miR-1291	MIER3	166968	ENSG00000155545	-11.6	predicted
pita	MIMAT0005881	hsa-miR-1291	HIST4H4	8294	ENSG00000197837	-11.63	predicted
pita	MIMAT0005881	hsa-miR-1291	HIST4H4	8367	ENSG00000197837	-11.63	predicted
pita	MIMAT0005881	hsa-miR-1291	HIST4H4	8366	ENSG00000197837	-11.63	predicted
pita	MIMAT0005881	hsa-miR-1291	HS2ST1	9653	ENSG00000153936	-11.63	predicted
pita	MIMAT0005881	hsa-miR-1291	HIST4H4	8360	ENSG00000197837	-11.63	predicted
pita	MIMAT0005881	hsa-miR-1291	HIST4H4	8365	ENSG00000197837	-11.63	predicted
pita	MIMAT0005881	hsa-miR-1291	HIST4H4	8359	ENSG00000197837	-11.63	predicted
pita	MIMAT0005881	hsa-miR-1291	HIST4H4	8364	ENSG00000197837	-11.63	predicted
pita	MIMAT0005881	hsa-miR-1291	HIST4H4	8363	ENSG00000197837	-11.63	predicted
pita	MIMAT0005881	hsa-miR-1291	HIST4H4	8368	ENSG00000197837	-11.63	predicted
pita	MIMAT0005881	hsa-miR-1291	HIST4H4	8362	ENSG00000197837	-11.63	predicted
pita	MIMAT0005881	hsa-miR-1291	HIST4H4	8361	ENSG00000197837	-11.63	predicted
pita	MIMAT0005881	hsa-miR-1291	HIST4H4	8370	ENSG00000197837	-11.63	predicted
pita	MIMAT0005881	hsa-miR-1291	HIST4H4	121504	ENSG00000197837	-11.63	predicted
pita	MIMAT0005881	hsa-miR-1291	HIST4H4	554313	ENSG00000197837	-11.63	predicted
pita	MIMAT0005881	hsa-miR-1291	ANAPC15	25906	ENSG00000110200	-11.66	predicted
pita	MIMAT0005881	hsa-miR-1291	KIAA0247	9766	ENSG00000100647	-11.67	predicted
pita	MIMAT0005881	hsa-miR-1291	KDM3B	51780	ENSG00000120733	-11.68	predicted
pita	MIMAT0005881	hsa-miR-1291	NCF4	4689	ENSG00000100365	-11.68	predicted
pita	MIMAT0005881	hsa-miR-1291	IKZF4	64375	ENSG00000123411	-11.68	predicted
pita	MIMAT0005881	hsa-miR-1291	EIF5	1983	ENSG00000100664	-11.72	predicted
pita	MIMAT0005881	hsa-miR-1291	SUV39H1	6839	ENSG00000101945	-11.72	predicted
pita	MIMAT0005881	hsa-miR-1291	GNB1	2782	ENSG00000078369	-11.75	predicted
pita	MIMAT0005881	hsa-miR-1291	GPX3	2878	ENSG00000211445	-11.82	predicted
pita	MIMAT0005881	hsa-miR-1291	RALA	5898	ENSG00000006451	-11.89	predicted
pita	MIMAT0005881	hsa-miR-1291	SMG5	23381	ENSG00000198952	-11.9	predicted
pita	MIMAT0005881	hsa-miR-1291	ADAMTS4	9507	ENSG00000158859	-11.92	predicted
pita	MIMAT0005881	hsa-miR-1291	POLA1	5422	ENSG00000101868	-11.93	predicted
pita	MIMAT0005881	hsa-miR-1291	LGR4	55366	ENSG00000205213	-11.95	predicted
pita	MIMAT0005881	hsa-miR-1291	STIM2	57620	ENSG00000109689	-11.97	predicted
pita	MIMAT0005881	hsa-miR-1291	TMEM47	83604	ENSG00000147027	-11.97	predicted
pita	MIMAT0005881	hsa-miR-1291	OTX2	5015	ENSG00000165588	-12.01	predicted
pita	MIMAT0005881	hsa-miR-1291	PIK3R2	5296	ENSG00000105647	-12.1	predicted
pita	MIMAT0005881	hsa-miR-1291	HMGN2	3151	ENSG00000198830	-12.14	predicted
pita	MIMAT0005881	hsa-miR-1291	HMGN2	100996852	ENSG00000198830	-12.14	predicted
pita	MIMAT0005881	hsa-miR-1291	ADCY6	112	ENSG00000174233	-12.17	predicted
pita	MIMAT0005881	hsa-miR-1291	RSBN1L	222194	ENSG00000187257	-12.23	predicted
pita	MIMAT0005881	hsa-miR-1291	HIST1H2AG	8332	ENSG00000196787	-12.25	predicted
pita	MIMAT0005881	hsa-miR-1291	HIST1H2AG	8330	ENSG00000196787	-12.25	predicted
pita	MIMAT0005881	hsa-miR-1291	HIST1H2AG	8969	ENSG00000196787	-12.25	predicted
pita	MIMAT0005881	hsa-miR-1291	HIST1H2AG	8336	ENSG00000196787	-12.25	predicted
pita	MIMAT0005881	hsa-miR-1291	HIST1H2AG	8329	ENSG00000196787	-12.25	predicted
pita	MIMAT0005881	hsa-miR-1291	HIST1H2AG	85235	ENSG00000196787	-12.25	predicted
pita	MIMAT0005881	hsa-miR-1291	SHANK3			-12.27	predicted
pita	MIMAT0005881	hsa-miR-1291	ZNRF3	84133	ENSG00000183579	-12.28	predicted
pita	MIMAT0005881	hsa-miR-1291	ZNF3	7551	ENSG00000166526	-12.34	predicted
pita	MIMAT0005881	hsa-miR-1291	ELOVL6	79071	ENSG00000170522	-12.36	predicted
pita	MIMAT0005881	hsa-miR-1291	ZFP91	80829	ENSG00000186660	-12.53	predicted
pita	MIMAT0005881	hsa-miR-1291	YWHAZ	7534	ENSG00000164924	-12.54	predicted
pita	MIMAT0005881	hsa-miR-1291	UBE2Z	65264	ENSG00000159202	-12.58	predicted
pita	MIMAT0005881	hsa-miR-1291	RNF34	80196	ENSG00000170633	-12.6	predicted
pita	MIMAT0005881	hsa-miR-1291	POTEF	728378	ENSG00000196604	-12.6	predicted
pita	MIMAT0005881	hsa-miR-1291	EGR3	1960	ENSG00000179388	-12.62	predicted
pita	MIMAT0005881	hsa-miR-1291	CLINT1	9685	ENSG00000113282	-12.65	predicted
pita	MIMAT0005881	hsa-miR-1291	LIN7A	8825	ENSG00000111052	-12.73	predicted
pita	MIMAT0005881	hsa-miR-1291	PCDH10	57575	ENSG00000138650	-12.77	predicted
pita	MIMAT0005881	hsa-miR-1291	PLCB1	23236	ENSG00000182621	-12.78	predicted
pita	MIMAT0005881	hsa-miR-1291	FOXP1	27086	ENSG00000114861	-12.8	predicted
pita	MIMAT0005881	hsa-miR-1291	UHRF1BP1	54887	ENSG00000065060	-12.82	predicted
pita	MIMAT0005881	hsa-miR-1291	ESRRA	2101	ENSG00000173153	-12.85	predicted
pita	MIMAT0005881	hsa-miR-1291	MECOM	2122	ENSG00000085276	-12.85	predicted
pita	MIMAT0005881	hsa-miR-1291	IVNS1ABP	10625	ENSG00000116679	-12.87	predicted
pita	MIMAT0005881	hsa-miR-1291	SYNGAP1	8831	ENSG00000197283	-12.89	predicted
pita	MIMAT0005881	hsa-miR-1291	GRIA3	2892	ENSG00000125675	-12.9	predicted
pita	MIMAT0005881	hsa-miR-1291	ARFIP1	27236	ENSG00000164144	-12.91	predicted
pita	MIMAT0005881	hsa-miR-1291	SP3	6670	ENSG00000172845	-12.92	predicted
pita	MIMAT0005881	hsa-miR-1291	GPM6A	2823	ENSG00000150625	-12.92	predicted
pita	MIMAT0005881	hsa-miR-1291	BCAP29	55973	ENSG00000075790	-12.98	predicted
pita	MIMAT0005881	hsa-miR-1291	TTC13	79573	ENSG00000143643	-13.06	predicted
pita	MIMAT0005881	hsa-miR-1291	IP6K1	9807	ENSG00000176095	-13.15	predicted
pita	MIMAT0005881	hsa-miR-1291	SNRK	54861	ENSG00000163788	-13.24	predicted
pita	MIMAT0005881	hsa-miR-1291	OLIG3	167826	ENSG00000177468	-13.26	predicted
pita	MIMAT0005881	hsa-miR-1291	CADM3	57863	ENSG00000162706	-13.45	predicted
pita	MIMAT0005881	hsa-miR-1291	NXPH1	30010	ENSG00000122584	-13.46	predicted
pita	MIMAT0005881	hsa-miR-1291	COPZ1	22818	ENSG00000111481	-13.48	predicted
pita	MIMAT0005881	hsa-miR-1291	NR3C1	2908	ENSG00000113580	-13.53	predicted
pita	MIMAT0005881	hsa-miR-1291	ADIPOR1	51094	ENSG00000159346	-13.59	predicted
pita	MIMAT0005881	hsa-miR-1291	CHKB	1120	ENSG00000100288	-13.6	predicted
pita	MIMAT0005881	hsa-miR-1291	C12orf42	374470	ENSG00000179088	-13.62	predicted
pita	MIMAT0005881	hsa-miR-1291	VWC2L	402117	ENSG00000174453	-13.66	predicted
pita	MIMAT0005881	hsa-miR-1291	BMPR2	659	ENSG00000204217	-13.7	predicted
pita	MIMAT0005881	hsa-miR-1291	PPFIA3	8541	ENSG00000177380	-13.71	predicted
pita	MIMAT0005881	hsa-miR-1291	CELF3	11189	ENSG00000159409	-13.75	predicted
pita	MIMAT0005881	hsa-miR-1291	TMEM64	169200	ENSG00000180694	-13.82	predicted
pita	MIMAT0005881	hsa-miR-1291	PHYHIP	9796	ENSG00000168490	-13.84	predicted
pita	MIMAT0005881	hsa-miR-1291	MKRN1	23608	ENSG00000133606	-13.87	predicted
pita	MIMAT0005881	hsa-miR-1291	LRRTM4	80059	ENSG00000176204	-13.94	predicted
pita	MIMAT0005881	hsa-miR-1291	PTK7	5754	ENSG00000112655	-14.09	predicted
pita	MIMAT0005881	hsa-miR-1291	TMEM2	23670	ENSG00000135048	-14.1	predicted
pita	MIMAT0005881	hsa-miR-1291	MAK16	84549	ENSG00000198042	-14.11	predicted
pita	MIMAT0005881	hsa-miR-1291	FGA	2243	ENSG00000171560	-14.14	predicted
pita	MIMAT0005881	hsa-miR-1291	SIX4	51804	ENSG00000100625	-14.15	predicted
pita	MIMAT0005881	hsa-miR-1291	CTNNBIP1	56998	ENSG00000178585	-14.32	predicted
pita	MIMAT0005881	hsa-miR-1291	MINK1	50488	ENSG00000141503	-14.34	predicted
pita	MIMAT0005881	hsa-miR-1291	SNRPB	6628	ENSG00000125835	-14.34	predicted
pita	MIMAT0005881	hsa-miR-1291	MAPRE2	10982	ENSG00000166974	-14.36	predicted
pita	MIMAT0005881	hsa-miR-1291	ZNF365	22891	ENSG00000138311	-14.38	predicted
pita	MIMAT0005881	hsa-miR-1291	IRF2	3660	ENSG00000168310	-14.43	predicted
pita	MIMAT0005881	hsa-miR-1291	RNF128	79589	ENSG00000133135	-14.57	predicted
pita	MIMAT0005881	hsa-miR-1291	ABCG4	64137	ENSG00000172350	-14.65	predicted
pita	MIMAT0005881	hsa-miR-1291	TESK2	10420	ENSG00000070759	-14.65	predicted
pita	MIMAT0005881	hsa-miR-1291	NEO1	4756	ENSG00000067141	-14.65	predicted
pita	MIMAT0005881	hsa-miR-1291	SCD	6319	ENSG00000099194	-14.66	predicted
pita	MIMAT0005881	hsa-miR-1291	EN2	2020	ENSG00000164778	-14.7	predicted
pita	MIMAT0005881	hsa-miR-1291	RBM8A	101060541	ENSG00000131795	-14.78	predicted
pita	MIMAT0005881	hsa-miR-1291	RBM8A	9939	ENSG00000265241	-14.78	predicted
pita	MIMAT0005881	hsa-miR-1291	SLC17A7	57030	ENSG00000104888	-14.83	predicted
pita	MIMAT0005881	hsa-miR-1291	RAF1	5894	ENSG00000132155	-14.92	predicted
pita	MIMAT0005881	hsa-miR-1291	DBN1	1627	ENSG00000113758	-14.95	predicted
pita	MIMAT0005881	hsa-miR-1291	C15orf57	90416	ENSG00000128891	-14.98	predicted
pita	MIMAT0005881	hsa-miR-1291	NUFIP2	57532	ENSG00000108256	-15.05	predicted
pita	MIMAT0005881	hsa-miR-1291	VPS25	84313	ENSG00000131475	-15.26	predicted
pita	MIMAT0005881	hsa-miR-1291	PCF11	51585	ENSG00000165494	-15.47	predicted
pita	MIMAT0005881	hsa-miR-1291	FGF11	2256	ENSG00000161958	-15.49	predicted
pita	MIMAT0005881	hsa-miR-1291	KLF12	11278	ENSG00000118922	-15.59	predicted
pita	MIMAT0005881	hsa-miR-1291	TSPYL2	64061	ENSG00000184205	-15.76	predicted
pita	MIMAT0005881	hsa-miR-1291	NFATC3	4775	ENSG00000072736	-15.92	predicted
pita	MIMAT0005881	hsa-miR-1291	CATSPER2	117155	ENSG00000166762	-16.07	predicted
pita	MIMAT0005881	hsa-miR-1291	HOXB5	3215	ENSG00000120075	-16.31	predicted
pita	MIMAT0005881	hsa-miR-1291	ETV6	2120	ENSG00000139083	-16.32	predicted
pita	MIMAT0005881	hsa-miR-1291	DYNC1I1	1780	ENSG00000158560	-16.34	predicted
pita	MIMAT0005881	hsa-miR-1291	UBTD1	80019	ENSG00000165886	-16.43	predicted
pita	MIMAT0005881	hsa-miR-1291	PAPD5	64282	ENSG00000121274	-16.57	predicted
pita	MIMAT0005881	hsa-miR-1291	PLEKHA1	59338	ENSG00000107679	-16.58	predicted
pita	MIMAT0005881	hsa-miR-1291	AKR1CL1			-16.63	predicted
pita	MIMAT0005881	hsa-miR-1291	METTL21B	25895	ENSG00000123427	-17.09	predicted
pita	MIMAT0005881	hsa-miR-1291	PARP16	54956	ENSG00000138617	-17.22	predicted
pita	MIMAT0005881	hsa-miR-1291	MAP4	4134	ENSG00000047849	-17.31	predicted
pita	MIMAT0005881	hsa-miR-1291	PAK2	5062	ENSG00000180370	-17.44	predicted
pita	MIMAT0005881	hsa-miR-1291	FLI1	2313	ENSG00000151702	-17.73	predicted
pita	MIMAT0005881	hsa-miR-1291	SMNDC1	10285	ENSG00000119953	-17.9	predicted
pita	MIMAT0005881	hsa-miR-1291	FBXW11	23291	ENSG00000072803	-18.62	predicted
pita	MIMAT0005881	hsa-miR-1291	L3MBTL3	84456	ENSG00000198945	-19.34	predicted
pita	MIMAT0005881	hsa-miR-1291	PDE4D	5144	ENSG00000113448	-22.63	predicted
